# Supplementary material for: Mobilome impacts on physiology in the widely used non-toxic mutant Microcystis aeruginosa PCC 7806 ΔmcyB and toxic wildtype
Source: BMC Genomics. 2024 Oct 3;25:922. doi: 10.1186/s12864-024-10839-5 (PMC11448079; doi:10.1186/s12864-024-10839-5)
Supplement: Supplementary file 2 — Supplementary Material 2. [file 12864_2024_10839_MOESM2_ESM.xlsx]

## Sheet: Table S1
Mapping parameter of 10
Name	TPM	Unique gene reads	Total gene reads
tnpA_1	0.86	8	8
tnpA_2	3.74	19	19
tnpA_3	2.37	21	22
tnpA_4	6.14	57	57
tnpA_5	12.14	80	80
tnpA_6	13.89	128	129
tnpA_7	8.72	79	81
tnpA_8	11.3	104	105
tnpA_9	9.15	80	85
tnpA_10	11.41	105	106
tnpA_11	4.31	40	40
tnpA_12	1.94	17	18
tnpA_13	3.01	27	28
tnpA_14	3.01	28	28
tnpA_15	5.81	52	54
tnpA_16	1.83	15	17
Mapping parameter of 30
Name	TPM	Unique gene reads	Total gene reads
tnpA_1	6.45	8	60
tnpA_2	3.73	19	19
tnpA_3	16.23	21	151
tnpA_4	50.52	57	470
tnpA_5	12.12	80	80
tnpA_6	113.62	128	1057
tnpA_7	65.46	79	609
tnpA_8	85.13	104	792
tnpA_9	73.52	80	684
tnpA_10	86.32	105	803
tnpA_11	35.69	40	332
tnpA_12	15.26	17	142
tnpA_13	25.48	27	237
tnpA_14	23.86	28	222
tnpA_15	46.33	52	431
tnpA_16	13.65	15	127

## Sheet: Table S2
PGAP Annotation Features - Annotated March 2023
	Genes (Total)	CDSs (total)	Genes (coding)	Genes (RNA)	complete rRNAs	tRNAs	ncRNAs	Pseudo Genes (Total)
PCC 7806 wildtype	4873	4821	4499	52	2,2,2 (5S,16S,23S)	42	4	322
PCC 7806 ΔmcyB	4877	4825	4495	52	2,2,2 (5S,16S,23S)	42	4	330
Mauve Alignment outputs - ΔmcyB as reference genome
Number of SNPS	241
Percent Bases missed	0.4554
Number of Gaps in Assembly	29

## Sheet: Table S3
Chromosome inversion genes from Figure 1
Gene number	PFAM Domains
1	none
2	none
3	none
4	none
5	Cro/C1-Type HTH domain
6	none
7	coil domain
8	Tyrosine recombinase/Phage integrase
9	none
10	none
11	none
12	none
13	none
14	none

## Sheet: Table S4
Wildtype ISfinder BLAST output, e value = 1E-10
query id	subject id	% identity	alignment length	gap opens	q. start	q. end	s. start	s. end	evalue	bit score
PCC7806 Wildtype	ISMae2	99.52	1866	1	556592	558457	1	1865	0	3620
PCC7806 Wildtype	ISMae2	99.52	1866	1	4227769	4229634	1865	1	0	3620
PCC7806 Wildtype	ISMae2	99.52	1866	1	882137	884002	1	1865	0	3620
PCC7806 Wildtype	ISMae2	99.52	1866	1	929020	930885	1	1865	0	3620
PCC7806 Wildtype	ISMae2	99.52	1866	1	989170	991035	1	1865	0	3620
PCC7806 Wildtype	ISMae2	99.52	1866	1	1298800	1300665	1	1865	0	3620
PCC7806 Wildtype	ISMae2	99.52	1866	1	1357691	1359556	1	1865	0	3620
PCC7806 Wildtype	ISMae2	99.52	1866	1	1442117	1443982	1	1865	0	3620
PCC7806 Wildtype	ISMae2	99.52	1866	1	1843337	1845202	1	1865	0	3620
PCC7806 Wildtype	ISMae2	99.52	1866	1	3099321	3101186	1865	1	0	3620
PCC7806 Wildtype	ISMae2	99.52	1866	1	2075939	2077804	1	1865	0	3620
PCC7806 Wildtype	ISMae2	99.52	1866	1	1982439	1984304	1865	1	0	3620
PCC7806 Wildtype	ISMae2	99.52	1866	1	1259615	1261480	1865	1	0	3620
PCC7806 Wildtype	ISMae2	99.52	1866	1	1003985	1005850	1865	1	0	3620
PCC7806 Wildtype	ISMae2	99.52	1866	1	4461523	4463388	1	1865	0	3620
PCC7806 Wildtype	ISMae2	99.52	1866	1	4751834	4753699	1	1865	0	3620
PCC7806 Wildtype	ISMae2	99.52	1866	1	4930791	4932656	1	1865	0	3620
PCC7806 Wildtype	ISMae2	99.52	1866	1	151553	153418	1865	1	0	3620
PCC7806 Wildtype	ISMae2	99.52	1866	1	4987329	4989194	1	1865	0	3620
PCC7806 Wildtype	ISMae2	99.51	1823	1	472604	474426	1	1822	0	3535
PCC7806 Wildtype	ISMae2	96.4	111	0	3074344	3074454	125	235	6e-44	188
PCC7806 Wildtype	ISMae2	100	49	0	476723	476771	1817	1865	2e-16	97.6
PCC7806 Wildtype	ISMae2	100	47	0	3074030	3074076	1	47	3e-15	93.7
PCC7806 Wildtype	ISMae20	99.05	1899	1	3943798	3945696	1	1896	0	3618
PCC7806 Wildtype	ISMae20	100	189	0	4122328	4122516	1896	1708	5e-100	375
PCC7806 Wildtype	ISMae6	98.51	1682	0	3535617	3537298	1	1682	0	3136
PCC7806 Wildtype	ISMae6	98.33	1672	0	4646602	4648273	1	1672	0	3092
PCC7806 Wildtype	ISMae6	98.01	855	1	885742	886595	1078	224	0	1552
PCC7806 Wildtype	ISMae6	98.78	655	0	12114	12768	1672	1018	0	1235
PCC7806 Wildtype	ISMae6	98.46	324	0	4530583	4530906	324	1	1e-168	603
PCC7806 Wildtype	ISMae6	98.73	314	0	885242	885555	1383	1070	5e-165	591
PCC7806 Wildtype	ISMae6	99.17	242	0	880615	880856	1682	1441	7e-127	464
PCC7806 Wildtype	ISMae6	81.02	374	0	4186314	4186687	1298	925	6e-41	178
PCC7806 Wildtype	ISMae6	98.63	73	0	884055	884127	1449	1377	2e-28	137
PCC7806 Wildtype	ISMae7	98.87	1589	0	659109	660697	1	1589	0	3007
PCC7806 Wildtype	ISMae7	98.62	1589	0	717371	718959	1	1589	0	2976
PCC7806 Wildtype	ISMae7	98.62	1589	0	3762688	3764276	1589	1	0	2976
PCC7806 Wildtype	ISMae7	98.62	1589	0	1586469	1588057	1	1589	0	2976
PCC7806 Wildtype	ISMae7	98.62	1589	0	1956008	1957596	1589	1	0	2976
PCC7806 Wildtype	ISMae7	98.62	1589	0	1666780	1668368	1589	1	0	2976
PCC7806 Wildtype	ISMae7	98.62	1589	0	984938	986526	1589	1	0	2976
PCC7806 Wildtype	ISMae7	98.61	1588	0	4966900	4968487	1588	1	0	2974
PCC7806 Wildtype	ISMae7	98.61	1588	0	3060555	3062142	1588	1	0	2974
PCC7806 Wildtype	ISMae7	98.55	1589	0	4374051	4375639	1589	1	0	2968
PCC7806 Wildtype	ISMae7	98.55	1589	0	764525	766113	1	1589	0	2968
PCC7806 Wildtype	ISMae7	98.55	1588	0	2350891	2352478	1	1588	0	2966
PCC7806 Wildtype	ISMae7	98.49	1589	0	2683499	2685087	1589	1	0	2960
PCC7806 Wildtype	ISMae7	98.49	1588	0	2687378	2688965	1	1588	0	2958
PCC7806 Wildtype	ISMae7	98.47	1373	0	4492575	4493947	1373	1	0	2555
PCC7806 Wildtype	ISMae7	98.91	1286	0	2597229	2598514	1	1286	0	2438
PCC7806 Wildtype	ISMae7	98.9	1276	0	4336229	4337504	1	1276	0	2418
PCC7806 Wildtype	ISMae7	98.7	1235	0	2984327	2985561	139	1373	0	2321
PCC7806 Wildtype	ISMae7	98.38	1052	0	4583045	4584096	538	1589	0	1951
PCC7806 Wildtype	ISMae7	99.09	766	0	3187504	3188269	171	936	0	1463
PCC7806 Wildtype	ISMae7	97.41	309	0	2600811	2601119	1281	1589	2e-152	549
PCC7806 Wildtype	ISMae7	99.1	222	0	3198262	3198483	1368	1589	6e-115	424
PCC7806 Wildtype	ISMae7	99.44	178	0	3187204	3187381	2	179	5e-91	345
PCC7806 Wildtype	ISMae7	99.35	154	0	4460931	4461084	1589	1436	1e-76	297
PCC7806 Wildtype	ISMae7	100	140	0	2983049	2983188	1	140	9e-71	278
PCC7806 Wildtype	ISMae7	99.28	138	0	3188268	3188405	1451	1588	3e-67	266
PCC7806 Wildtype	ISMae7	91.91	173	0	4761973	4762145	1588	1416	5e-57	232
PCC7806 Wildtype	ISMae7	94.52	146	0	4079710	4079855	2	147	3e-55	226
PCC7806 Wildtype	ISMae7	98.96	96	0	4046980	4047075	1494	1589	4e-42	182
PCC7806 Wildtype	ISMae7	100	91	0	2208837	2208927	1	91	2e-41	180
PCC7806 Wildtype	ISMae7	98.77	81	0	4492495	4492575	1589	1509	4e-33	153
PCC7806 Wildtype	ISMae7	98.77	81	0	2985561	2985641	1509	1589	4e-33	153
PCC7806 Wildtype	ISMae7	91.3	92	0	3466593	3466684	1589	1498	5e-23	119
PCC7806 Wildtype	ISMae7	86.81	91	0	3607813	3607903	1498	1588	7e-13	85.7
PCC7806 Wildtype	ISMae8	98.1	1418	2	4770837	4772252	1418	1	0	2581
PCC7806 Wildtype	ISMae8	97.46	1418	0	879150	880567	1418	1	0	2526
PCC7806 Wildtype	ISMae8	98.22	1065	1	4086506	4087568	1	1065	0	1955
PCC7806 Wildtype	ISMae8	98.35	1030	1	4112170	4113198	1	1030	0	1899
PCC7806 Wildtype	ISMae8	97.51	401	0	4580694	4581094	1	401	0	716
PCC7806 Wildtype	ISMae8	93.89	458	1	4472458	4472915	1418	965	0	684
PCC7806 Wildtype	ISMae8	96.2	395	0	4115494	4115888	1024	1418	0	664
PCC7806 Wildtype	ISMae8	96.68	361	0	4087756	4088116	1058	1418	5e-174	620
PCC7806 Wildtype	ISMae8	97.64	339	1	4581285	4581622	397	735	5e-168	601
PCC7806 Wildtype	ISMae8	94.52	365	0	3070835	3071199	1054	1418	3e-157	565
PCC7806 Wildtype	ISMae8	97.63	253	0	505158	505410	923	1175	7e-124	454
PCC7806 Wildtype	ISMae8	94.82	251	0	507705	507955	1168	1418	6e-106	394
PCC7806 Wildtype	ISMae8	94.19	241	1	125350	125590	1	240	3e-95	359
PCC7806 Wildtype	ISMae8	93.81	210	0	2471062	2471271	1418	1209	2e-81	313
PCC7806 Wildtype	ISMae8	94.48	181	0	504794	504974	503	683	2e-71	280
PCC7806 Wildtype	ISMae8	94.77	172	0	504557	504728	334	505	2e-68	270
PCC7806 Wildtype	ISMae8	96.18	157	0	504979	505135	767	923	1e-66	264
PCC7806 Wildtype	ISMae8	93.13	131	0	890333	890463	1288	1418	6e-44	188
PCC7806 Wildtype	ISMae8	97.12	104	0	4473127	4473230	923	820	4e-42	182
PCC7806 Wildtype	ISMae8	95.89	73	0	726224	726296	73	1	1e-23	121
PCC7806 Wildtype	ISMae8	100	48	0	4865496	4865543	1	48	7e-16	95.6
PCC7806 Wildtype	ISMae8	100	47	0	2471289	2471335	47	1	3e-15	93.7
PCC7806 Wildtype	ISMae36	96.55	1422	0	1705055	1706476	1	1422	0	2430
PCC7806 Wildtype	ISMae36	96.41	1422	0	3358972	3360393	1422	1	0	2415
PCC7806 Wildtype	ISMae36	96.34	1422	0	4215460	4216881	1	1422	0	2407
PCC7806 Wildtype	ISMae36	96.27	1422	0	1331203	1332624	1	1422	0	2399
PCC7806 Wildtype	ISMae36	96.13	1422	0	1105739	1107160	1	1422	0	2383
PCC7806 Wildtype	ISMae36	96.13	1422	0	2981038	2982459	1422	1	0	2383
PCC7806 Wildtype	ISMae36	96.13	1422	0	2184786	2186207	1	1422	0	2383
PCC7806 Wildtype	ISMae36	96.13	1422	0	2209610	2211031	1	1422	0	2383
PCC7806 Wildtype	ISMae36	96.13	1422	0	2418618	2420039	1	1422	0	2383
PCC7806 Wildtype	ISMae36	96.13	1422	0	2349397	2350818	1422	1	0	2383
PCC7806 Wildtype	ISMae36	96.13	1422	0	1368229	1369650	1422	1	0	2383
PCC7806 Wildtype	ISMae36	96.13	1422	0	3941744	3943165	1	1422	0	2383
PCC7806 Wildtype	ISMae36	96.06	1422	0	4340830	4342251	1422	1	0	2375
PCC7806 Wildtype	ISMae36	96.06	1422	0	2933314	2934735	1422	1	0	2375
PCC7806 Wildtype	ISMae36	96.06	1422	0	1557909	1559330	1422	1	0	2375
PCC7806 Wildtype	ISMae36	96.06	1422	0	1030893	1032314	1422	1	0	2375
PCC7806 Wildtype	ISMae36	96.06	1422	0	4089788	4091209	1	1422	0	2375
PCC7806 Wildtype	ISMae36	96.06	1422	0	4322248	4323669	1	1422	0	2375
PCC7806 Wildtype	ISMae36	96.06	1422	0	4422028	4423449	1	1422	0	2375
PCC7806 Wildtype	ISMae36	95.99	1422	0	662740	664161	1	1422	0	2367
PCC7806 Wildtype	ISMae36	95.99	1422	0	4306512	4307933	1422	1	0	2367
PCC7806 Wildtype	ISMae36	95.99	1422	0	888466	889887	1	1422	0	2367
PCC7806 Wildtype	ISMae36	95.99	1422	0	4136368	4137789	1422	1	0	2367
PCC7806 Wildtype	ISMae36	95.99	1422	0	1671388	1672809	1	1422	0	2367
PCC7806 Wildtype	ISMae36	95.99	1422	0	2204389	2205810	1422	1	0	2367
PCC7806 Wildtype	ISMae36	95.99	1422	0	1552454	1553875	1422	1	0	2367
PCC7806 Wildtype	ISMae36	95.92	1422	0	4581623	4583044	1422	1	0	2359
PCC7806 Wildtype	ISMae36	95.92	1422	0	1424676	1426097	1	1422	0	2359
PCC7806 Wildtype	ISMae36	95.92	1422	0	2943963	2945384	1422	1	0	2359
PCC7806 Wildtype	ISMae36	95.92	1422	0	2926482	2927903	1422	1	0	2359
PCC7806 Wildtype	ISMae36	95.92	1422	0	2272475	2273896	1422	1	0	2359
PCC7806 Wildtype	ISMae36	95.92	1422	0	2219687	2221108	1422	1	0	2359
PCC7806 Wildtype	ISMae36	95.92	1422	0	1815281	1816702	1422	1	0	2359
PCC7806 Wildtype	ISMae36	95.92	1422	0	1291598	1293019	1422	1	0	2359
PCC7806 Wildtype	ISMae36	95.92	1422	0	4975714	4977135	1	1422	0	2359
PCC7806 Wildtype	ISMae36	95.85	1422	0	5041236	5042657	1422	1	0	2351
PCC7806 Wildtype	ISMae36	95.99	1422	2	4834593	4836012	1422	1	0	2351
PCC7806 Wildtype	ISMae36	95.85	1422	0	2864378	2865799	1	1422	0	2351
PCC7806 Wildtype	ISMae36	95.85	1422	0	1627271	1628692	1422	1	0	2351
PCC7806 Wildtype	ISMae36	95.78	1422	0	3012194	3013615	1422	1	0	2343
PCC7806 Wildtype	ISMae36	95.71	1422	0	4516172	4517593	1422	1	0	2335
PCC7806 Wildtype	ISMae36	95.71	1422	0	767919	769340	1	1422	0	2335
PCC7806 Wildtype	ISMae36	95.57	1422	1	1277463	1278879	1	1422	0	2319
PCC7806 Wildtype	ISMae36	95.01	1082	0	4426083	4427164	341	1422	0	1717
PCC7806 Wildtype	ISMae36	96.35	1013	0	4206095	4207107	242	1254	0	1715
PCC7806 Wildtype	ISMae36	96.65	895	0	1022768	1023662	528	1422	0	1536
PCC7806 Wildtype	ISMae36	96.92	813	0	1027740	1028552	1422	610	0	1413
PCC7806 Wildtype	ISMae36	96.27	831	0	4298758	4299588	592	1422	0	1402
PCC7806 Wildtype	ISMae36	95.19	811	0	1028553	1029363	811	1	0	1298
PCC7806 Wildtype	ISMae36	96.3	676	0	1389911	1390586	676	1	0	1142
PCC7806 Wildtype	ISMae36	95.45	704	0	2211032	2211735	707	4	0	1142
PCC7806 Wildtype	ISMae36	95.33	599	0	4297972	4298570	1	599	0	965
PCC7806 Wildtype	ISMae36	96.26	535	0	2208928	2209462	1422	888	0	902
PCC7806 Wildtype	ISMae36	95.09	530	0	956430	956959	530	1	0	844
PCC7806 Wildtype	ISMae36	95.65	483	1	2163872	2164350	1422	940	0	789
PCC7806 Wildtype	ISMae36	96.45	338	0	3537299	3537636	896	559	3e-160	575
PCC7806 Wildtype	ISMae36	96.54	260	0	3537824	3538083	566	307	7e-121	444
PCC7806 Wildtype	ISMae36	94.53	201	0	606898	607098	1248	1048	6e-81	311
PCC7806 Wildtype	ISMae36	92.82	209	0	2488854	2489062	1	209	4e-76	295
PCC7806 Wildtype	ISMae36	96.02	176	0	4207271	4207446	1247	1422	2e-75	293
PCC7806 Wildtype	ISMae36	90	220	1	288374	288593	73	291	1e-63	254
PCC7806 Wildtype	ISMae36	89.95	199	0	2164640	2164838	199	1	3e-58	236
PCC7806 Wildtype	ISMae36	93.92	148	0	2209463	2209610	846	699	5e-54	222
PCC7806 Wildtype	ISMae36	94.96	139	0	3538206	3538344	315	177	2e-53	220
PCC7806 Wildtype	ISMae36	91.77	158	1	4314349	4314505	1360	1203	4e-48	202
PCC7806 Wildtype	ISMae36	90.12	162	0	607092	607253	165	4	1e-45	194
PCC7806 Wildtype	ISMae36	96	100	0	2164354	2164453	291	192	2e-37	167
PCC7806 Wildtype	ISMae36	95.96	99	0	4205809	4205907	151	249	9e-37	165
PCC7806 Wildtype	ISMae36	100	60	0	3535558	3535617	949	890	5e-23	119
PCC7806 Wildtype	ISMae36	89.69	97	0	4204576	4204672	58	154	3e-21	113
PCC7806 Wildtype	ISMae36	100	55	0	4203332	4203386	1	55	5e-20	109
PCC7806 Wildtype	ISMae36	95.83	48	0	4729794	4729841	1352	1305	4e-11	79.8
PCC7806 Wildtype	ISMae42	100	1196	0	4043895	4045090	1196	1	0	2371
PCC7806 Wildtype	ISMae42	99.41	1196	1	4070510	4071704	1196	1	0	2307
PCC7806 Wildtype	ISMae42	99.19	620	1	2931716	2932334	1	620	0	1181
PCC7806 Wildtype	ISMae42	99.33	447	1	3831181	3831626	447	1	0	854
PCC7806 Wildtype	ISMae4	99.1	1218	0	4320248	4321465	1218	1	0	2327
PCC7806 Wildtype	ISMae4	98.93	1218	0	3578363	3579580	1218	1	0	2311
PCC7806 Wildtype	ISMae4	98.85	1218	0	2014536	2015753	1	1218	0	2303
PCC7806 Wildtype	ISMae4	98.77	1218	0	3868339	3869556	1218	1	0	2296
PCC7806 Wildtype	ISMae4	99.17	1080	0	2999229	3000308	1080	1	0	2070
PCC7806 Wildtype	ISMae4	99.23	1034	0	698692	699725	185	1218	0	1986
PCC7806 Wildtype	ISMae4	99.13	1034	0	1921105	1922138	185	1218	0	1978
PCC7806 Wildtype	ISMae4	98.84	1038	0	3801420	3802457	1	1038	0	1963
PCC7806 Wildtype	ISMae4	98.71	1006	0	4339193	4340198	1006	1	0	1891
PCC7806 Wildtype	ISMae4	99.67	903	1	3011292	3012193	1218	316	0	1758
PCC7806 Wildtype	ISMae4	98.66	895	0	2940792	2941686	1218	324	0	1679
PCC7806 Wildtype	ISMae4	98.98	788	0	4650079	4650866	788	1	0	1499
PCC7806 Wildtype	ISMae4	98.83	769	0	3852415	3853183	1218	450	0	1453
PCC7806 Wildtype	ISMae4	98.32	656	1	2499761	2500415	1	656	0	1205
PCC7806 Wildtype	ISMae4	98.95	570	0	2500603	2501172	649	1218	0	1082
PCC7806 Wildtype	ISMae4	99.41	507	0	4515665	4516171	1072	566	0	981
PCC7806 Wildtype	ISMae4	90.24	830	3	3258978	3259804	1218	389	0	979
PCC7806 Wildtype	ISMae4	98.69	457	0	3853371	3853827	457	1	0	858
PCC7806 Wildtype	ISMae4	97.94	437	0	4649509	4649945	1218	782	0	795
PCC7806 Wildtype	ISMae4	91.76	558	2	4772311	4772863	1	550	0	747
PCC7806 Wildtype	ISMae4	99.4	332	0	2942866	2943197	332	1	1e-180	642
PCC7806 Wildtype	ISMae4	99.31	289	0	2488565	2488853	1	289	7e-155	557
PCC7806 Wildtype	ISMae4	98.03	304	0	4518058	4518361	304	1	3e-154	555
PCC7806 Wildtype	ISMae4	98.27	289	0	3013846	3014134	289	1	9e-148	533
PCC7806 Wildtype	ISMae4	98.56	277	0	4517594	4517870	573	297	6e-143	517
PCC7806 Wildtype	ISMae4	98.64	220	0	4338787	4339006	1218	999	2e-111	412
PCC7806 Wildtype	ISMae4	99.45	183	0	3803615	3803797	1036	1218	5e-94	355
PCC7806 Wildtype	ISMae4	93.81	194	0	1452124	1452317	605	412	2e-74	289
PCC7806 Wildtype	ISMae4	98.05	154	0	4515324	4515477	1218	1065	6e-72	281
PCC7806 Wildtype	ISMae4	87.55	257	2	752167	752418	1218	962	3e-61	246
PCC7806 Wildtype	ISMae4	92.57	175	0	1452325	1452499	177	3	1e-60	244
PCC7806 Wildtype	ISMae4	97.12	139	0	2998564	2998702	1218	1080	1e-60	244
PCC7806 Wildtype	ISMae4	91.24	194	1	1029639	1029831	1136	943	5e-60	242
PCC7806 Wildtype	ISMae4	89.25	186	0	3030522	3030707	1216	1031	2e-50	210
PCC7806 Wildtype	ISMae4	88.18	203	1	2585249	2585450	1218	1016	1e-48	204
PCC7806 Wildtype	ISMae4	87	200	0	4448144	4448343	1207	1008	2e-44	190
PCC7806 Wildtype	ISMae4	87.8	164	1	3939945	3940104	1055	1218	9e-37	165
PCC7806 Wildtype	ISMae4	87.66	154	1	4587316	4587469	149	1	9e-34	155
PCC7806 Wildtype	ISMae4	96.55	87	0	1921019	1921105	1	87	6e-32	149
PCC7806 Wildtype	ISMae4	100	50	0	698643	698692	38	87	5e-17	99.6
PCC7806 Wildtype	ISMae4	98	50	0	778092	778141	1169	1218	1e-14	91.7
PCC7806 Wildtype	ISMae4	92.06	63	0	61522	61584	1217	1155	7e-13	85.7
PCC7806 Wildtype	ISMae14	96.91	1326	1	2986894	2988218	1366	41	0	2296
PCC7806 Wildtype	ISMae14	97.36	872	0	3097994	3098865	1366	495	0	1546
PCC7806 Wildtype	ISMae14	97.41	270	0	3099053	3099322	502	233	1e-131	480
PCC7806 Wildtype	ISMae14	94.58	203	1	3101187	3101388	243	41	1e-79	307
PCC7806 Wildtype	ISMae18	98.98	1179	0	232386	233564	1	1179	0	2242
PCC7806 Wildtype	ISMae18	98.98	1179	0	3825265	3826443	1179	1	0	2242
PCC7806 Wildtype	ISMae18	98.98	1179	0	3069647	3070825	1179	1	0	2242
PCC7806 Wildtype	ISMae18	98.98	1179	0	2941687	2942865	1	1179	0	2242
PCC7806 Wildtype	ISMae18	98.9	1179	1	3861836	3863013	1179	1	0	2226
PCC7806 Wildtype	ISMae18	98.9	1179	1	4203393	4204570	1	1179	0	2226
PCC7806 Wildtype	ISMae18	99.36	157	0	1814661	1814817	1023	1179	2e-78	303
PCC7806 Wildtype	ISMae27	99.39	1142	0	1512988	1514129	1142	1	0	2208
PCC7806 Wildtype	ISMae27	99.21	1142	0	4184567	4185708	1142	1	0	2192
PCC7806 Wildtype	ISMae27	99.59	727	0	3683038	3683764	1	727	0	1417
PCC7806 Wildtype	ISMae27	92.45	159	0	4838325	4838483	984	1142	2e-53	220
PCC7806 Wildtype	ISMae27	90.42	167	0	4836197	4836363	815	981	1e-48	204
PCC7806 Wildtype	ISMae27	94.51	91	0	3956456	3956546	1045	1135	1e-29	141
PCC7806 Wildtype	ISMae27	100	64	0	3532821	3532884	1142	1079	2e-25	127
PCC7806 Wildtype	ISMae27	97.14	70	0	4651064	4651133	1066	1135	3e-24	123
PCC7806 Wildtype	ISMae13	95.22	1319	1	1300899	1302217	1407	90	0	2107
PCC7806 Wildtype	ISMae13	97.1	69	0	1302284	1302352	69	1	1e-23	121
PCC7806 Wildtype	ISMae10	96.42	1228	1	2099124	2100351	1228	2	0	2077
PCC7806 Wildtype	ISMae10	95.67	1086	1	2909731	2910816	990	2073	0	1774
PCC7806 Wildtype	ISMae10	96.32	707	0	2097943	2098649	2073	1367	0	1195
PCC7806 Wildtype	ISMae10	96.28	403	1	1925656	1926058	402	1	0	672
PCC7806 Wildtype	ISMae10	96.24	372	0	2098649	2099020	1597	1226	9e-176	626
PCC7806 Wildtype	ISMae10	95.6	250	2	2486331	2486580	248	1	2e-105	392
PCC7806 Wildtype	ISMae10	95.74	188	0	588792	588979	1886	2073	3e-80	309
PCC7806 Wildtype	ISMae10	96.82	157	0	1920858	1921014	2073	1917	6e-69	272
PCC7806 Wildtype	ISMae10	94.83	116	0	2909619	2909734	851	966	4e-42	182
PCC7806 Wildtype	ISMae10	98.7	77	0	585420	585496	1	77	9e-31	145
PCC7806 Wildtype	ISMae10	94.12	85	0	2486168	2486252	2039	1955	5e-26	129
PCC7806 Wildtype	ISMae41	94.48	1322	2	1767234	1768554	1	1321	0	2026
PCC7806 Wildtype	ISMae41	94.4	1321	1	2870509	2871828	1321	1	0	2024
PCC7806 Wildtype	ISMae41	94.22	1315	0	1336293	1337607	1321	7	0	2004
PCC7806 Wildtype	ISMae41	93.57	1322	1	1563512	1564833	1321	1	0	1939
PCC7806 Wildtype	ISMae41	92.92	974	1	853540	854513	349	1321	0	1376
PCC7806 Wildtype	ISMae41	93.88	915	1	37092	38006	1321	408	0	1362
PCC7806 Wildtype	ISMae41	95.48	354	0	853061	853414	1	354	3e-160	575
PCC7806 Wildtype	ISMae22	97.36	1138	0	42114	43251	1	1138	0	2018
PCC7806 Wildtype	ISMae22	97.36	1138	0	4250816	4251953	1138	1	0	2018
PCC7806 Wildtype	ISMae22	97.36	1138	0	4204673	4205810	1138	1	0	2018
PCC7806 Wildtype	ISMae22	97.36	1138	0	954273	955410	1	1138	0	2018
PCC7806 Wildtype	ISMae22	97.36	1138	0	2945812	2946949	1138	1	0	2018
PCC7806 Wildtype	ISMae22	97.36	1138	0	3854740	3855877	1	1138	0	2018
PCC7806 Wildtype	ISMae22	97.36	1138	1	950136	951272	1138	1	0	2010
PCC7806 Wildtype	ISMae22	97.19	1138	0	4138201	4139338	1	1138	0	2002
PCC7806 Wildtype	ISMae22	96.84	1138	0	724946	726083	1	1138	0	1970
PCC7806 Wildtype	ISMae22	96.75	1138	0	2983189	2984326	1	1138	0	1963
PCC7806 Wildtype	ISMae22	96.66	1138	0	3830044	3831181	1138	1	0	1955
PCC7806 Wildtype	ISMae22	96.66	1138	0	2489169	2490306	1	1138	0	1955
PCC7806 Wildtype	ISMae22	97.36	1099	0	3796267	3797365	1138	40	0	1949
PCC7806 Wildtype	ISMae22	97.53	1091	0	3263114	3264204	1138	48	0	1949
PCC7806 Wildtype	ISMae22	97.44	1017	0	3065031	3066047	122	1138	0	1810
PCC7806 Wildtype	ISMae22	97.17	1024	0	664162	665185	115	1138	0	1800
PCC7806 Wildtype	ISMae22	97.04	981	0	2932333	2933313	1	981	0	1715
PCC7806 Wildtype	ISMae22	97.85	791	1	886596	887385	1	791	0	1425
PCC7806 Wildtype	ISMae22	96.19	709	0	4463389	4464097	430	1138	0	1191
PCC7806 Wildtype	ISMae22	97.95	438	0	4461086	4461523	2	439	0	797
PCC7806 Wildtype	ISMae22	96.5	200	0	890139	890338	798	997	7e-90	341
PCC7806 Wildtype	ISMae22	96.97	165	0	2934736	2934900	974	1138	9e-74	287
PCC7806 Wildtype	ISMae22	94.63	149	0	1584570	1584718	1138	990	5e-57	232
PCC7806 Wildtype	ISMae22	96.9	129	0	3064715	3064843	1	129	1e-54	224
PCC7806 Wildtype	ISMae22	91.96	112	0	4764554	4764665	1138	1027	1e-32	151
PCC7806 Wildtype	ISMae22	100	53	0	662688	662740	71	123	7e-19	105
PCC7806 Wildtype	ISMae22	100	45	0	662333	662377	1	45	4e-14	89.7
PCC7806 Wildtype	ISMae22	92.06	63	0	91993	92055	1060	1122	7e-13	85.7
PCC7806 Wildtype	ISMae11	92.37	1468	1	5060854	5062321	1	1467	0	2014
PCC7806 Wildtype	ISMae11	91.76	1468	2	924787	926253	1	1467	0	1935
PCC7806 Wildtype	ISMae11	91.03	78	0	3035864	3035941	1467	1390	5e-17	99.6
PCC7806 Wildtype	ISMae24	98.34	1084	0	3533110	3534193	1084	1	0	2006
PCC7806 Wildtype	ISMae24	98.34	1084	0	3538341	3539424	1	1084	0	2006
PCC7806 Wildtype	ISMae24	98.06	1084	1	3221039	3222121	1	1084	0	1974
PCC7806 Wildtype	ISMae24	98.06	1084	1	4314511	4315593	1	1084	0	1974
PCC7806 Wildtype	ISMae39	98.17	1093	1	361143	362235	1	1092	0	2000
PCC7806 Wildtype	ISMae39	97.8	1093	1	1021675	1022767	1	1092	0	1968
PCC7806 Wildtype	ISMae39	97.89	997	1	955411	956407	996	1	0	1802
PCC7806 Wildtype	ISMae39	94.79	1094	2	4296690	4297783	1	1092	0	1701
PCC7806 Wildtype	ISMae39	93.33	1094	3	4312129	4313222	1091	1	0	1566
PCC7806 Wildtype	ISMae39	93.28	1087	3	1100251	1101337	1	1084	0	1552
PCC7806 Wildtype	ISMae39	98.96	772	1	3865451	3866222	771	1	0	1459
PCC7806 Wildtype	ISMae39	91.38	1090	3	694148	695237	1087	1	0	1392
PCC7806 Wildtype	ISMae39	99.05	422	1	3800769	3801190	421	1	0	797
PCC7806 Wildtype	ISMae39	94.85	330	1	3863800	3864128	1091	762	3e-141	511
PCC7806 Wildtype	ISMae39	89.74	419	1	3872634	3873052	978	561	3e-132	482
PCC7806 Wildtype	ISMae39	92.63	312	0	4451784	4452095	1089	778	2e-118	436
PCC7806 Wildtype	ISMae39	97.06	170	1	4418221	4418390	169	1	2e-74	289
PCC7806 Wildtype	ISMae39	99.15	118	0	3797367	3797484	1091	974	3e-55	226
PCC7806 Wildtype	ISMae39	94.33	141	0	732776	732916	911	771	3e-52	216
PCC7806 Wildtype	ISMae39	90.68	161	0	4315673	4315833	928	1088	2e-47	200
PCC7806 Wildtype	ISMae39	100	98	0	954175	954272	1092	995	1e-45	194
PCC7806 Wildtype	ISMae39	89.02	173	0	3272385	3272557	745	917	4e-45	192
PCC7806 Wildtype	ISMae39	90.2	153	1	1572031	1572183	941	1092	2e-40	176
PCC7806 Wildtype	ISMae39	95.28	106	0	1530465	1530570	1092	987	2e-38	170
PCC7806 Wildtype	ISMae39	94.37	71	0	3953384	3953454	993	1063	5e-20	109
PCC7806 Wildtype	ISMae39	98.28	58	0	4034909	4034966	1	58	2e-19	107
PCC7806 Wildtype	ISMae39	93.75	64	0	4452096	4452159	64	1	7e-16	95.6
PCC7806 Wildtype	ISMae39	96.23	53	0	1384288	1384340	292	344	4e-14	89.7
PCC7806 Wildtype	ISMae39	88.61	79	0	3986003	3986081	1090	1012	7e-13	85.7
PCC7806 Wildtype	ISMae39	88.46	78	0	3560283	3560360	1053	976	3e-12	83.8
PCC7806 Wildtype	ISMae37	95.08	1241	1	1493339	1494562	1245	5	0	2000
PCC7806 Wildtype	ISMae37	96.53	979	1	4337507	4338483	1245	267	0	1665
PCC7806 Wildtype	ISMae37	97.64	806	0	2057470	2058275	440	1245	0	1447
PCC7806 Wildtype	ISMae37	94.12	919	2	1506875	1507774	327	1245	0	1411
PCC7806 Wildtype	ISMae37	96.43	617	0	269449	270065	617	1	0	1049
PCC7806 Wildtype	ISMae37	95.31	192	0	3480151	3480342	1	192	3e-80	309
PCC7806 Wildtype	ISMae37	96.7	182	1	3914940	3915121	1	180	1e-79	307
PCC7806 Wildtype	ISMae37	98.14	161	0	4340199	4340359	161	1	4e-76	295
PCC7806 Wildtype	ISMae37	93.81	194	1	1310468	1310659	565	758	1e-72	283
PCC7806 Wildtype	ISMae37	88.16	228	1	1310805	1311018	854	1081	3e-64	256
PCC7806 Wildtype	ISMae37	98.28	116	0	4338671	4338786	274	159	1e-51	214
PCC7806 Wildtype	ISMae37	97.35	113	0	1310353	1310465	1	113	2e-47	200
PCC7806 Wildtype	ISMae37	94.49	127	0	4780636	4780762	127	1	3e-46	196
PCC7806 Wildtype	ISMae37	90.91	110	0	607256	607365	951	1060	5e-29	139
PCC7806 Wildtype	ISMae37	89.8	98	0	746696	746793	1140	1237	8e-22	115
PCC7806 Wildtype	ISMae23	97.86	935	0	1289150	1290084	957	23	0	1695
PCC7806 Wildtype	ISMae23	96.9	678	0	2931038	2931715	1230	553	0	1178
PCC7806 Wildtype	ISMae23	97.15	456	1	1814825	1815280	431	882	0	799
PCC7806 Wildtype	ISMae23	96.27	268	1	1816904	1817171	905	1167	3e-123	452
PCC7806 Wildtype	ISMae23	99.05	211	0	1287521	1287731	1160	950	2e-108	402
PCC7806 Wildtype	ISMae23	100	141	0	1104597	1104737	1230	1090	2e-71	280
PCC7806 Wildtype	ISMae23	100	78	0	1287317	1287394	1230	1153	9e-34	155
PCC7806 Wildtype	ISMae23	100	68	0	1817258	1817325	1163	1230	8e-28	135
PCC7806 Wildtype	ISMae23	94.87	78	0	4654413	4654490	1	78	3e-24	123
PCC7806 Wildtype	ISMae23	95.59	68	0	1143178	1143245	1230	1163	1e-20	111
PCC7806 Wildtype	ISMae3	100	834	0	4450673	4451506	834	1	0	1653
PCC7806 Wildtype	ISMae3	100	834	0	1328994	1329827	1	834	0	1653
PCC7806 Wildtype	ISMae3	100	834	0	1623707	1624540	1	834	0	1653
PCC7806 Wildtype	ISMae3	100	834	0	2713469	2714302	834	1	0	1653
PCC7806 Wildtype	ISMae3	100	834	0	2393964	2394797	1	834	0	1653
PCC7806 Wildtype	ISMae3	100	834	0	3679472	3680305	1	834	0	1653
PCC7806 Wildtype	ISMae3	97.24	181	1	269264	269444	101	280	6e-81	311
PCC7806 Wildtype	ISMae3	96.3	54	0	4317558	4317611	834	781	1e-14	91.7
PCC7806 Wildtype	ISMae26	96.58	672	1	4267806	4268476	3	674	0	1142
PCC7806 Wildtype	ISMae26	97.42	426	0	1099353	1099778	1030	605	0	757
PCC7806 Wildtype	ISMae26	98.47	326	0	1099926	1100251	609	284	8e-170	607
PCC7806 Wildtype	ISMae26	96.02	251	0	1798441	1798691	740	490	4e-113	418
PCC7806 Wildtype	ISMae26	95.18	83	0	1798880	1798962	496	414	3e-27	133
PCC7806 Wildtype	ISMae1	87.04	810	4	4855731	4856533	506	1314	0	749
PCC7806 Wildtype	ISMae1	86.68	811	4	4305107	4305915	506	1314	0	720
PCC7806 Wildtype	ISMae1	86.53	809	5	4100826	4101627	1314	508	0	708
PCC7806 Wildtype	ISMae1	86.33	812	4	1394680	1395489	1314	506	0	700
PCC7806 Wildtype	ISMae1	86.19	811	4	2013619	2014427	1314	506	0	688
PCC7806 Wildtype	ISMae1	85.94	811	4	3722058	3722866	1314	506	0	672
PCC7806 Wildtype	ISMae1	85.57	811	5	4317671	4318474	1314	506	0	648
PCC7806 Wildtype	ISMae1	85.83	734	6	2025484	2026213	506	1237	1e-162	583
PCC7806 Wildtype	ISMae1	86.2	355	2	2064378	2064731	859	506	2e-77	299
PCC7806 Wildtype	ISMae1	86.35	359	3	452815	453172	958	1314	2e-77	299
PCC7806 Wildtype	ISMae1	87.56	209	0	4318783	4318991	274	66	7e-50	208
PCC7806 Wildtype	ISMae1	86.57	216	1	3535335	3535550	274	66	4e-48	202
PCC7806 Wildtype	ISMae1	87.08	209	0	4211161	4211369	66	274	2e-47	200
PCC7806 Wildtype	ISMae1	91.22	148	0	3427035	3427182	1314	1167	2e-44	190
PCC7806 Wildtype	ISMae1	86.12	209	0	3031045	3031253	66	274	1e-42	184
PCC7806 Wildtype	ISMae1	86.12	209	0	4478505	4478713	66	274	1e-42	184
PCC7806 Wildtype	ISMae1	85.92	206	0	4593182	4593387	274	69	6e-41	178
PCC7806 Wildtype	ISMae1	89.93	149	1	610776	610923	1166	1314	6e-38	168
PCC7806 Wildtype	ISMae1	83.8	216	1	1314435	1314650	274	66	9e-34	155
PCC7806 Wildtype	ISMae1	84.21	209	0	3014149	3014357	66	274	4e-33	153
PCC7806 Wildtype	ISMae1	91.96	112	0	2935659	2935770	1314	1203	1e-32	151
PCC7806 Wildtype	ISMae1	83.57	207	0	1059413	1059619	274	68	1e-29	141
PCC7806 Wildtype	ISMae1	92.71	96	0	3956287	3956382	1219	1314	8e-28	135
PCC7806 Wildtype	ISMae1	95.24	84	0	2026345	2026428	1231	1314	8e-28	135
PCC7806 Wildtype	ISMae1	82.19	219	1	697062	697275	284	66	8e-25	125
PCC7806 Wildtype	ISMae1	82.61	207	1	4865659	4865863	506	712	5e-23	119
PCC7806 Wildtype	ISMae1	87.18	117	1	2211739	2211854	797	681	7e-19	105
PCC7806 Wildtype	ISMae1	91.57	83	1	4865879	4865960	705	787	1e-17	101
PCC7806 Wildtype	ISMae1	89.61	77	0	2866160	2866236	506	582	4e-14	89.7
PCC7806 Wildtype	ISMae1	87.8	82	0	1909546	1909627	66	147	3e-12	83.8
PCC7806 Wildtype	ISMae28	94.54	476	2	325793	326267	1593	1123	0	729
PCC7806 Wildtype	ISMae28	93.06	216	1	326266	326481	257	43	6e-78	301
PCC7806 Wildtype	ISMae28	97.25	109	0	2025278	2025386	1	109	4e-45	192
PCC7806 Wildtype	ISMae16	88.36	636	1	4850286	4850920	655	1290	0	666
PCC7806 Wildtype	ISCwa1	81.46	426	1	1557153	1557566	497	922	5e-57	232
PCC7806 Wildtype	ISCwa1	81.21	346	0	4046459	4046804	165	510	2e-38	170
PCC7806 Wildtype	ISMae17	92.06	126	0	4734998	4735123	901	776	2e-38	170
PCC7806 Wildtype	ISMae17	92.31	78	0	1002394	1002471	78	1	2e-19	107
PCC7806 Wildtype	ISMae15	96.19	105	1	3567319	3567422	275	171	6e-38	168
PCC7806 Wildtype	ISMae15	93.75	112	0	4811634	4811745	170	281	2e-37	167
PCC7806 Wildtype	ISMae15	94.34	106	0	131033	131138	170	275	4e-36	163
PCC7806 Wildtype	ISMae15	94.34	106	0	1104758	1104863	275	170	4e-36	163
PCC7806 Wildtype	ISMae15	94.29	105	0	4310980	4311084	275	171	1e-35	161
PCC7806 Wildtype	ISMae15	95.74	94	0	4284073	4284166	171	264	9e-34	155
PCC7806 Wildtype	ISMae15	87.58	153	1	2009824	2009975	1186	1338	9e-31	145
PCC7806 Wildtype	ISMae15	95.29	85	0	3313867	3313951	172	88	2e-28	137
PCC7806 Wildtype	ISMae15	97.4	77	0	1318327	1318403	172	96	2e-28	137
PCC7806 Wildtype	ISMae15	96.43	84	1	345844	345926	172	89	8e-28	135
PCC7806 Wildtype	ISMae15	94.25	87	0	38191	38277	87	1	3e-27	133
PCC7806 Wildtype	ISMae15	91.51	106	1	1412274	1412379	171	275	1e-26	131
PCC7806 Wildtype	ISMae15	90.48	105	1	4261480	4261578	171	275	1e-26	131
PCC7806 Wildtype	ISMae15	95.06	81	0	4430067	4430147	172	92	5e-26	129
PCC7806 Wildtype	ISMae15	89.62	106	1	543921	544020	171	276	8e-25	125
PCC7806 Wildtype	ISMae15	94.12	85	1	4119441	4119524	172	88	1e-23	121
PCC7806 Wildtype	ISMae15	98.46	65	0	2901612	2901676	152	88	1e-23	121
PCC7806 Wildtype	ISMae15	86.92	107	1	1295707	1295799	276	170	5e-23	119
PCC7806 Wildtype	ISMae15	88.57	105	1	1548034	1548131	171	275	2e-22	117
PCC7806 Wildtype	ISMae15	87.5	112	1	921322	921426	281	170	8e-22	115
PCC7806 Wildtype	ISMae15	85.71	112	1	505596	505694	169	280	1e-20	111
PCC7806 Wildtype	ISMae15	85.71	112	1	4536829	4536927	280	169	1e-20	111
PCC7806 Wildtype	ISMae15	85.71	112	1	586682	586780	169	280	1e-20	111
PCC7806 Wildtype	ISMae15	85.71	112	1	4367355	4367453	280	169	1e-20	111
PCC7806 Wildtype	ISMae15	85.71	112	1	4232242	4232340	280	169	1e-20	111
PCC7806 Wildtype	ISMae15	85.71	112	1	4115210	4115308	280	169	1e-20	111
PCC7806 Wildtype	ISMae15	85.71	112	1	1166885	1166983	169	280	1e-20	111
PCC7806 Wildtype	ISMae15	85.71	112	1	3574994	3575092	280	169	1e-20	111
PCC7806 Wildtype	ISMae15	85.71	112	1	1531349	1531447	169	280	1e-20	111
PCC7806 Wildtype	ISMae15	85.71	112	1	1686511	1686609	169	280	1e-20	111
PCC7806 Wildtype	ISMae15	85.71	112	1	2873860	2873958	280	169	1e-20	111
PCC7806 Wildtype	ISMae15	85.71	112	1	2300275	2300373	169	280	1e-20	111
PCC7806 Wildtype	ISMae15	85.71	112	1	2707629	2707727	280	169	1e-20	111
PCC7806 Wildtype	ISMae15	85.71	112	1	2705396	2705494	280	169	1e-20	111
PCC7806 Wildtype	ISMae15	85.71	112	1	2598701	2598799	169	280	1e-20	111
PCC7806 Wildtype	ISMae15	85.71	112	1	2418153	2418251	280	169	1e-20	111
PCC7806 Wildtype	ISMae15	85.71	112	1	2378489	2378587	280	169	1e-20	111
PCC7806 Wildtype	ISMae15	85.71	112	1	2203492	2203590	280	169	1e-20	111
PCC7806 Wildtype	ISMae15	85.71	112	1	2914090	2914188	169	280	1e-20	111
PCC7806 Wildtype	ISMae15	85.71	112	1	2948298	2948396	169	280	1e-20	111
PCC7806 Wildtype	ISMae15	85.71	112	1	3510900	3510998	169	280	1e-20	111
PCC7806 Wildtype	ISMae15	85.71	112	1	4050147	4050245	169	280	1e-20	111
PCC7806 Wildtype	ISMae15	85.71	112	1	4284774	4284872	169	280	1e-20	111
PCC7806 Wildtype	ISMae15	85.71	112	1	740764	740862	280	169	1e-20	111
PCC7806 Wildtype	ISMae15	85.71	112	1	598229	598327	280	169	1e-20	111
PCC7806 Wildtype	ISMae15	85.71	112	1	476438	476536	280	169	1e-20	111
PCC7806 Wildtype	ISMae15	85.71	112	1	4858506	4858604	169	280	1e-20	111
PCC7806 Wildtype	ISMae15	89.89	89	1	3882565	3882646	169	257	5e-20	109
PCC7806 Wildtype	ISMae15	87.74	106	0	4867391	4867496	275	170	2e-19	107
PCC7806 Wildtype	ISMae15	100	52	0	1991179	1991230	275	224	3e-18	103
PCC7806 Wildtype	ISMae15	98.15	54	0	662373	662426	169	222	5e-17	99.6
PCC7806 Wildtype	ISMae15	90.7	86	1	1331115	1331199	275	190	5e-17	99.6
PCC7806 Wildtype	ISMae15	100	48	0	4691918	4691965	135	88	7e-16	95.6
PCC7806 Wildtype	ISMae15	92.31	65	0	2625460	2625524	152	88	4e-14	89.7
PCC7806 Wildtype	ISMae15	93.85	65	1	2126000	2126063	152	88	4e-14	89.7
PCC7806 Wildtype	ISMae15	100	45	0	3886972	3887016	171	215	4e-14	89.7
PCC7806 Wildtype	ISMae15	97.87	47	0	1948005	1948051	134	88	7e-13	85.7
PCC7806 Wildtype	ISMae15	92.06	63	0	459321	459383	233	171	7e-13	85.7
PCC7806 Wildtype	ISMae15	87.5	88	1	3872450	3872537	1	87	4e-11	79.8
PCC7806 Wildtype	ISMae15	97.73	44	0	4515189	4515232	275	232	4e-11	79.8
PCC7806 Wildtype	ISMich1	82.87	286	2	4647633	4647917	1021	1305	4e-36	163
PCC7806 Wildtype	ISMich1	85.25	217	2	3536648	3536863	1021	1236	1e-35	161
PCC7806 Wildtype	ISMich1	85.25	217	2	12539	12754	1236	1021	1e-35	161
PCC7806 Wildtype	ISMich1	88.89	135	0	885378	885512	1236	1102	6e-32	149
PCC7806 Wildtype	ISMich1	87.8	82	0	3535948	3536029	316	397	3e-12	83.8
PCC7806 Wildtype	ISMich1	87.8	82	0	886406	886487	397	316	3e-12	83.8
PCC7806 Wildtype	ISMich1	87.8	82	0	4646933	4647014	316	397	3e-12	83.8
PCC7806 Wildtype	ISMae43	97.37	76	0	287531	287606	1187	1262	8e-28	135
PCC7806 Wildtype	ISCysp15		81.52	34	0	4187796	4187979	350	167	7e-16 95.6
PCC7806 Wildtype	ISMae25	87.95	83	0	2725908	2725990	44	126	7e-13	85.7
PCC7806 Wildtype	ISMae25	87.8	82	0	3517161	3517242	43	124	3e-12	83.8
PCC7806 Wildtype	IS1634	100	1746	0	3798543	3800288	1746	1	0	3149.97
PCC7806 Wildtype	IS1634	100	1746	0	1458870	1460615	1	1746	0	3149.97
PCC7806 Wildtype	IS1634	100	1746	0	1847641	1849386	1	1746	0	3149.97
PCC7806 Wildtype	IS1634	100	1746	0	2977771	2979516	1746	1	0	3149.97
PCC7806 Wildtype	IS1634	100	1746	0	2412251	2413996	1	1746	0	3149.97
PCC7806 Wildtype	IS1634	100	1746	0	2428825	2430570	1746	1	0	3149.97
PCC7806 Wildtype	IS1634	100	1746	0	2301544	2303289	1746	1	0	3149.97
PCC7806 Wildtype	IS1634	100	1746	0	4193491	4195236	1	1746	0	3149.97
PCC7806 Wildtype	IS1634	98.97	1728	0	4225708	4227453	1746	1	0	3068.82
PCC7806 Wildtype	IS1634	97.42	1701	0	4836435	4838180	1746	1	0	2947.09
PCC7806 Wildtype	IS1634	97.19	1697	0	262917	264662	1	1746	0	2929.06
PCC7806 Wildtype	IS1634	97.12	1621	1	794617	796284	78	1746	0	2791.1
PCC7806 Wildtype	IS1634	96.99	1030	0	2200419	2201480	1746	685	0	1772.19
PCC7806 Wildtype	IS1634	96.87	805	2	231556	232386	1	829	0	1379.96
PCC7806 Wildtype	IS1634	97.55	597	0	2203777	2204388	690	79	0	1037.32
PCC7806 Wildtype	IS1634	96.34	500	2	2183301	2183817	1746	1228	0	848.87
PCC7806 Wildtype	IS1634	93.42	454	1	3194800	3195285	1262	1746	0	729.85
PCC7806 Wildtype	IS1634	96.87	402	1	2183819	2184232	415	1	0	687.47
PCC7806 Wildtype	tnpA	100	444	0	16054	16497	1	444	0	801.98
PCC7806 Wildtype	tnpA	100	444	0	60345	60788	1	444	0	801.98
PCC7806 Wildtype	tnpA	100	444	0	4635847	4636290	444	1	0	801.98
PCC7806 Wildtype	tnpA	100	444	0	4455632	4456075	444	1	0	801.98
PCC7806 Wildtype	tnpA	100	444	0	4054236	4054679	444	1	0	801.98
PCC7806 Wildtype	tnpA	100	444	0	1870927	1871370	1	444	0	801.98
PCC7806 Wildtype	tnpA	100	444	0	2307734	2308177	1	444	0	801.98
PCC7806 Wildtype	tnpA	100	444	0	2998748	2999191	1	444	0	801.98
PCC7806 Wildtype	tnpA	100	444	0	3619258	3619701	1	444	0	801.98
PCC7806 Wildtype	tnpA	100	444	0	3857127	3857570	1	444	0	801.98
PCC7806 Wildtype	tnpA	100	444	0	1139265	1139708	444	1	0	801.98
PCC7806 Wildtype	tnpA	100	444	0	4187315	4187758	1	444	0	801.98
PCC7806 Wildtype	tnpA	100	444	0	4237706	4238149	1	444	0	801.98
PCC7806 Wildtype	tnpA	100	444	0	746207	746650	444	1	0	801.98
PCC7806 Wildtype	tnpA	100	444	0	634824	635267	444	1	0	801.98
PCC7806 Wildtype	tnpA	100	444	0	5012348	5012791	1	444	0	801.98

## Sheet: Table S5
ΔmcyB genome ISfinder search, e value = 1e-10
query id	subject id	% identity	alignment length	gap opens	q. start	q. end	s. start	s. end	evalue	bit score
PCC 7806 ΔmcyB	ISMae2	99.52	1866	1	557119	558984	1	1865	0	3620
PCC 7806 ΔmcyB	ISMae2	99.52	1866	1	882571	884436	1	1865	0	3620
PCC 7806 ΔmcyB	ISMae2	99.52	1866	1	929454	931319	1	1865	0	3620
PCC 7806 ΔmcyB	ISMae2	99.52	1866	1	989604	991469	1	1865	0	3620
PCC 7806 ΔmcyB	ISMae2	99.52	1866	1	1299040	1300905	1	1865	0	3620
PCC 7806 ΔmcyB	ISMae2	99.52	1866	1	1357931	1359796	1	1865	0	3620
PCC 7806 ΔmcyB	ISMae2	99.52	1866	1	1442357	1444222	1	1865	0	3620
PCC 7806 ΔmcyB	ISMae2	99.52	1866	1	1845358	1847223	1	1865	0	3620
PCC 7806 ΔmcyB	ISMae2	99.52	1866	1	3200435	3202300	1865	1	0	3620
PCC 7806 ΔmcyB	ISMae2	99.52	1866	1	2077302	2079167	1	1865	0	3620
PCC 7806 ΔmcyB	ISMae2	99.52	1866	1	2909929	2911794	1865	1	0	3620
PCC 7806 ΔmcyB	ISMae2	99.52	1866	1	2730970	2732835	1865	1	0	3620
PCC 7806 ΔmcyB	ISMae2	99.52	1866	1	2674432	2676297	1865	1	0	3620
PCC 7806 ΔmcyB	ISMae2	99.52	1866	1	2308631	2310496	1865	1	0	3620
PCC 7806 ΔmcyB	ISMae2	99.52	1866	1	1983802	1985667	1865	1	0	3620
PCC 7806 ΔmcyB	ISMae2	99.52	1866	1	3434744	3436609	1	1865	0	3620
PCC 7806 ΔmcyB	ISMae2	99.52	1866	1	1259855	1261720	1865	1	0	3620
PCC 7806 ΔmcyB	ISMae2	99.52	1866	1	1004419	1006284	1865	1	0	3620
PCC 7806 ΔmcyB	ISMae2	99.52	1866	1	4566589	4568454	1	1865	0	3620
PCC 7806 ΔmcyB	ISMae2	99.52	1866	1	152080	153945	1865	1	0	3620
PCC 7806 ΔmcyB	ISMae2	99.51	1823	1	473131	474953	1	1822	0	3535
PCC 7806 ΔmcyB	ISMae2	96.4	111	0	4593321	4593431	235	125	6e-44	188
PCC 7806 ΔmcyB	ISMae2	100	49	0	477250	477298	1817	1865	2e-16	97.6
PCC 7806 ΔmcyB	ISMae2	100	47	0	4593699	4593745	47	1	3e-15	93.7
PCC 7806 ΔmcyB	ISMae20	99.05	1899	1	3718688	3720586	1896	1	0	3618
PCC 7806 ΔmcyB	ISMae20	100	189	0	3541862	3542050	1708	1896	5e-100	375
PCC 7806 ΔmcyB	ISMae6	98.51	1682	0	4130477	4132158	1682	1	0	3136
PCC 7806 ΔmcyB	ISMae6	98.33	1672	0	3015550	3017221	1672	1	0	3092
PCC 7806 ΔmcyB	ISMae6	98.01	855	1	886176	887029	1078	224	0	1552
PCC 7806 ΔmcyB	ISMae6	98.78	655	0	12114	12768	1672	1018	0	1235
PCC 7806 ΔmcyB	ISMae6	98.46	324	0	3132917	3133240	1	324	1e-168	603
PCC 7806 ΔmcyB	ISMae6	98.73	314	0	885676	885989	1383	1070	5e-165	591
PCC 7806 ΔmcyB	ISMae6	99.17	242	0	881049	881290	1682	1441	7e-127	464
PCC 7806 ΔmcyB	ISMae6	81.02	374	0	3477691	3478064	925	1298	6e-41	178
PCC 7806 ΔmcyB	ISMae6	98.63	73	0	884489	884561	1449	1377	2e-28	137
PCC 7806 ΔmcyB	ISMae7	98.8	1589	0	659543	661131	1	1589	0	2999
PCC 7806 ΔmcyB	ISMae7	98.62	1589	0	717805	719393	1	1589	0	2976
PCC 7806 ΔmcyB	ISMae7	98.62	1589	0	1586904	1588492	1	1589	0	2976
PCC 7806 ΔmcyB	ISMae7	98.62	1589	0	1957371	1958959	1589	1	0	2976
PCC 7806 ΔmcyB	ISMae7	98.62	1589	0	1667215	1668803	1589	1	0	2976
PCC 7806 ΔmcyB	ISMae7	98.62	1589	0	3901538	3903126	1	1589	0	2976
PCC 7806 ΔmcyB	ISMae7	98.62	1589	0	985372	986960	1589	1	0	2976
PCC 7806 ΔmcyB	ISMae7	98.61	1588	0	2695139	2696726	1	1588	0	2974
PCC 7806 ΔmcyB	ISMae7	98.61	1588	0	4605633	4607220	1	1588	0	2974
PCC 7806 ΔmcyB	ISMae7	98.55	1589	0	764959	766547	1	1589	0	2968
PCC 7806 ΔmcyB	ISMae7	98.55	1589	0	3288776	3290364	1	1589	0	2968
PCC 7806 ΔmcyB	ISMae7	98.55	1588	0	2352960	2354547	1	1588	0	2966
PCC 7806 ΔmcyB	ISMae7	98.49	1589	0	4981862	4983450	1	1589	0	2960
PCC 7806 ΔmcyB	ISMae7	98.49	1588	0	4977984	4979571	1588	1	0	2958
PCC 7806 ΔmcyB	ISMae7	98.47	1373	0	3169876	3171248	1	1373	0	2555
PCC 7806 ΔmcyB	ISMae7	98.91	1286	0	5068435	5069720	1286	1	0	2438
PCC 7806 ΔmcyB	ISMae7	98.9	1276	0	3326911	3328186	1276	1	0	2418
PCC 7806 ΔmcyB	ISMae7	98.7	1235	0	4682214	4683448	1373	139	0	2321
PCC 7806 ΔmcyB	ISMae7	98.38	1052	0	3079727	3080778	1589	538	0	1951
PCC 7806 ΔmcyB	ISMae7	99.09	766	0	4479506	4480271	936	171	0	1463
PCC 7806 ΔmcyB	ISMae7	97.41	309	0	5065830	5066138	1589	1281	2e-152	549
PCC 7806 ΔmcyB	ISMae7	99.1	222	0	4469292	4469513	1589	1368	6e-115	424
PCC 7806 ΔmcyB	ISMae7	99.44	178	0	4480394	4480571	179	2	5e-91	345
PCC 7806 ΔmcyB	ISMae7	99.35	154	0	3202739	3202892	1436	1589	1e-76	297
PCC 7806 ΔmcyB	ISMae7	100	140	0	4684587	4684726	140	1	9e-71	278
PCC 7806 ΔmcyB	ISMae7	99.28	138	0	4479370	4479507	1588	1451	3e-67	266
PCC 7806 ΔmcyB	ISMae7	91.91	173	0	2901483	2901655	1416	1588	5e-57	232
PCC 7806 ΔmcyB	ISMae7	94.52	146	0	3584529	3584674	147	2	3e-55	226
PCC 7806 ΔmcyB	ISMae7	98.96	96	0	3617309	3617404	1589	1494	4e-42	182
PCC 7806 ΔmcyB	ISMae7	100	91	0	2209558	2209648	1	91	2e-41	180
PCC 7806 ΔmcyB	ISMae7	98.77	81	0	4682134	4682214	1589	1509	4e-33	153
PCC 7806 ΔmcyB	ISMae7	98.77	81	0	3171248	3171328	1509	1589	4e-33	153
PCC 7806 ΔmcyB	ISMae7	91.3	92	0	4201091	4201182	1498	1589	5e-23	119
PCC 7806 ΔmcyB	ISMae7	86.81	91	0	4059872	4059962	1588	1498	7e-13	85.7
PCC 7806 ΔmcyB	ISMae8	98.1	1418	2	2891376	2892791	1	1418	0	2581
PCC 7806 ΔmcyB	ISMae8	97.46	1418	0	879584	881001	1418	1	0	2526
PCC 7806 ΔmcyB	ISMae8	98.22	1065	1	3576816	3577878	1065	1	0	1955
PCC 7806 ΔmcyB	ISMae8	98.35	1030	1	3551180	3552208	1030	1	0	1899
PCC 7806 ΔmcyB	ISMae8	97.51	401	0	3082729	3083129	401	1	0	716
PCC 7806 ΔmcyB	ISMae8	93.89	458	1	3190908	3191365	965	1418	0	684
PCC 7806 ΔmcyB	ISMae8	96.2	395	0	3548490	3548884	1418	1024	0	664
PCC 7806 ΔmcyB	ISMae8	96.68	361	0	3576268	3576628	1418	1058	5e-174	620
PCC 7806 ΔmcyB	ISMae8	97.64	339	1	3082201	3082538	735	397	5e-168	601
PCC 7806 ΔmcyB	ISMae8	94.52	365	0	4596576	4596940	1418	1054	3e-157	565
PCC 7806 ΔmcyB	ISMae8	97.63	253	0	505685	505937	923	1175	7e-124	454
PCC 7806 ΔmcyB	ISMae8	94.82	251	0	508232	508482	1168	1418	6e-106	394
PCC 7806 ΔmcyB	ISMae8	94.19	241	1	125877	126117	1	240	3e-95	359
PCC 7806 ΔmcyB	ISMae8	93.81	210	0	2473131	2473340	1418	1209	2e-81	313
PCC 7806 ΔmcyB	ISMae8	94.48	181	0	505321	505501	503	683	2e-71	280
PCC 7806 ΔmcyB	ISMae8	94.77	172	0	505084	505255	334	505	2e-68	270
PCC 7806 ΔmcyB	ISMae8	96.18	157	0	505506	505662	767	923	1e-66	264
PCC 7806 ΔmcyB	ISMae8	93.13	131	0	890767	890897	1288	1418	6e-44	188
PCC 7806 ΔmcyB	ISMae8	97.12	104	0	3190593	3190696	820	923	4e-42	182
PCC 7806 ΔmcyB	ISMae8	95.89	73	0	726658	726730	73	1	1e-23	121
PCC 7806 ΔmcyB	ISMae8	100	48	0	2798083	2798130	48	1	7e-16	95.6
PCC 7806 ΔmcyB	ISMae8	100	47	0	2473358	2473404	47	1	3e-15	93.7
PCC 7806 ΔmcyB	ISMae36	96.55	1422	0	1705664	1707085	1	1422	0	2430
PCC 7806 ΔmcyB	ISMae36	96.55	1422	0	4307382	4308803	1	1422	0	2430
PCC 7806 ΔmcyB	ISMae36	96.41	1422	0	1331443	1332864	1	1422	0	2415
PCC 7806 ΔmcyB	ISMae36	96.34	1422	0	3447497	3448918	1422	1	0	2407
PCC 7806 ΔmcyB	ISMae36	96.13	1422	0	1105979	1107400	1	1422	0	2383
PCC 7806 ΔmcyB	ISMae36	96.13	1422	0	3882401	3883822	1422	1	0	2383
PCC 7806 ΔmcyB	ISMae36	96.13	1422	0	3721219	3722640	1422	1	0	2383
PCC 7806 ΔmcyB	ISMae36	96.13	1422	0	2185507	2186928	1	1422	0	2383
PCC 7806 ΔmcyB	ISMae36	96.13	1422	0	2210331	2211752	1	1422	0	2383
PCC 7806 ΔmcyB	ISMae36	96.13	1422	0	2420687	2422108	1	1422	0	2383
PCC 7806 ΔmcyB	ISMae36	96.13	1422	0	2351466	2352887	1422	1	0	2383
PCC 7806 ΔmcyB	ISMae36	96.13	1422	0	2827614	2829035	1	1422	0	2383
PCC 7806 ΔmcyB	ISMae36	96.13	1422	0	1368469	1369890	1422	1	0	2383
PCC 7806 ΔmcyB	ISMae36	96.13	1422	0	4685316	4686737	1	1422	0	2383
PCC 7806 ΔmcyB	ISMae36	96.06	1422	0	3573175	3574596	1422	1	0	2375
PCC 7806 ΔmcyB	ISMae36	96.06	1422	0	3340709	3342130	1422	1	0	2375
PCC 7806 ΔmcyB	ISMae36	96.06	1422	0	3240966	3242387	1422	1	0	2375
PCC 7806 ΔmcyB	ISMae36	96.06	1422	0	3322164	3323585	1	1422	0	2375
PCC 7806 ΔmcyB	ISMae36	96.06	1422	0	1558149	1559570	1422	1	0	2375
PCC 7806 ΔmcyB	ISMae36	96.06	1422	0	1031133	1032554	1422	1	0	2375
PCC 7806 ΔmcyB	ISMae36	96.06	1422	0	4733040	4734461	1	1422	0	2375
PCC 7806 ΔmcyB	ISMae36	95.99	1422	0	663174	664595	1	1422	0	2367
PCC 7806 ΔmcyB	ISMae36	95.99	1422	0	888900	890321	1	1422	0	2367
PCC 7806 ΔmcyB	ISMae36	95.99	1422	0	1671823	1673244	1	1422	0	2367
PCC 7806 ΔmcyB	ISMae36	95.99	1422	0	2205110	2206531	1422	1	0	2367
PCC 7806 ΔmcyB	ISMae36	95.99	1422	0	1817302	1818723	1422	1	0	2367
PCC 7806 ΔmcyB	ISMae36	95.99	1422	0	3356445	3357866	1	1422	0	2367
PCC 7806 ΔmcyB	ISMae36	95.99	1422	0	3526589	3528010	1	1422	0	2367
PCC 7806 ΔmcyB	ISMae36	95.99	1422	0	1552694	1554115	1422	1	0	2367
PCC 7806 ΔmcyB	ISMae36	95.99	1422	0	4722391	4723812	1	1422	0	2367
PCC 7806 ΔmcyB	ISMae36	95.92	1422	0	1424916	1426337	1	1422	0	2359
PCC 7806 ΔmcyB	ISMae36	95.92	1422	0	2686491	2687912	1422	1	0	2359
PCC 7806 ΔmcyB	ISMae36	95.92	1422	0	2273196	2274617	1422	1	0	2359
PCC 7806 ΔmcyB	ISMae36	95.92	1422	0	2220408	2221829	1422	1	0	2359
PCC 7806 ΔmcyB	ISMae36	95.92	1422	0	3080779	3082200	1	1422	0	2359
PCC 7806 ΔmcyB	ISMae36	95.92	1422	0	1291838	1293259	1422	1	0	2359
PCC 7806 ΔmcyB	ISMae36	95.92	1422	0	4739872	4741293	1	1422	0	2359
PCC 7806 ΔmcyB	ISMae36	95.85	1422	0	2618667	2620088	1	1422	0	2351
PCC 7806 ΔmcyB	ISMae36	95.85	1422	0	1627706	1629127	1422	1	0	2351
PCC 7806 ΔmcyB	ISMae36	95.78	1422	0	4654160	4655581	1	1422	0	2343
PCC 7806 ΔmcyB	ISMae36	95.71	1422	0	768353	769774	1	1422	0	2335
PCC 7806 ΔmcyB	ISMae36	95.71	1422	0	3146230	3147651	1	1422	0	2335
PCC 7806 ΔmcyB	ISMae36	95.57	1422	1	1277703	1279119	1	1422	0	2319
PCC 7806 ΔmcyB	ISMae36	95.05	1434	1	4801976	4803409	1422	1	0	2294
PCC 7806 ΔmcyB	ISMae36	95.01	1082	0	3237251	3238332	1422	341	0	1717
PCC 7806 ΔmcyB	ISMae36	96.35	1013	0	3457271	3458283	1254	242	0	1715
PCC 7806 ΔmcyB	ISMae36	96.65	895	0	1023008	1023902	528	1422	0	1536
PCC 7806 ΔmcyB	ISMae36	96.92	813	0	1027980	1028792	1422	610	0	1413
PCC 7806 ΔmcyB	ISMae36	96.27	831	0	3364790	3365620	1422	592	0	1402
PCC 7806 ΔmcyB	ISMae36	95.19	811	0	1028793	1029603	811	1	0	1298
PCC 7806 ΔmcyB	ISMae36	96.3	676	0	1390151	1390826	676	1	0	1142
PCC 7806 ΔmcyB	ISMae36	95.45	704	0	2211753	2212456	707	4	0	1142
PCC 7806 ΔmcyB	ISMae36	95.33	599	0	3365808	3366406	599	1	0	965
PCC 7806 ΔmcyB	ISMae36	96.26	535	0	2209649	2210183	1422	888	0	902
PCC 7806 ΔmcyB	ISMae36	95.09	530	0	956864	957393	530	1	0	844
PCC 7806 ΔmcyB	ISMae36	95.65	483	1	2166081	2166559	1422	940	0	789
PCC 7806 ΔmcyB	ISMae36	96.45	338	0	4130139	4130476	559	896	3e-160	575
PCC 7806 ΔmcyB	ISMae36	96.54	260	0	4129692	4129951	307	566	7e-121	444
PCC 7806 ΔmcyB	ISMae36	94.53	201	0	607332	607532	1248	1048	7e-81	311
PCC 7806 ΔmcyB	ISMae36	92.82	209	0	2490923	2491131	1	209	4e-76	295
PCC 7806 ΔmcyB	ISMae36	96.02	176	0	3456932	3457107	1422	1247	2e-75	293
PCC 7806 ΔmcyB	ISMae36	90	220	1	288901	289120	73	291	1e-63	254
PCC 7806 ΔmcyB	ISMae36	89.95	199	0	2166849	2167047	199	1	3e-58	236
PCC 7806 ΔmcyB	ISMae36	93.92	148	0	2210184	2210331	846	699	5e-54	222
PCC 7806 ΔmcyB	ISMae36	94.96	139	0	4129431	4129569	177	315	2e-53	220
PCC 7806 ΔmcyB	ISMae36	91.77	158	1	3349873	3350029	1203	1360	4e-48	202
PCC 7806 ΔmcyB	ISMae36	90.12	162	0	607526	607687	165	4	1e-45	194
PCC 7806 ΔmcyB	ISMae36	96	100	0	2166563	2166662	291	192	2e-37	167
PCC 7806 ΔmcyB	ISMae36	95.96	99	0	3458471	3458569	249	151	9e-37	165
PCC 7806 ΔmcyB	ISMae36	100	60	0	4132158	4132217	890	949	5e-23	119
PCC 7806 ΔmcyB	ISMae36	89.69	97	0	3459706	3459802	154	58	3e-21	113
PCC 7806 ΔmcyB	ISMae36	100	55	0	3460992	3461046	55	1	5e-20	109
PCC 7806 ΔmcyB	ISMae36	95.83	48	0	2933787	2933834	1305	1352	4e-11	79.8
PCC 7806 ΔmcyB	ISMae42	100	1196	0	3619294	3620489	1	1196	0	2371
PCC 7806 ΔmcyB	ISMae42	99.41	1196	1	3592680	3593874	1	1196	0	2307
PCC 7806 ΔmcyB	ISMae42	99.19	620	1	4735441	4736059	620	1	0	1181
PCC 7806 ΔmcyB	ISMae42	99.33	447	1	3832758	3833203	1	447	0	854
PCC 7806 ΔmcyB	ISMae4	99.18	1218	0	3342913	3344130	1	1218	0	2335
PCC 7806 ΔmcyB	ISMae4	98.93	1218	0	4088195	4089412	1	1218	0	2311
PCC 7806 ΔmcyB	ISMae4	98.85	1218	0	2015899	2017116	1	1218	0	2303
PCC 7806 ΔmcyB	ISMae4	98.77	1218	0	3794828	3796045	1	1218	0	2296
PCC 7806 ΔmcyB	ISMae4	99.17	1080	0	4667467	4668546	1	1080	0	2070
PCC 7806 ΔmcyB	ISMae4	99.23	1034	0	699126	700159	185	1218	0	1986
PCC 7806 ΔmcyB	ISMae4	99.13	1034	0	1922468	1923501	185	1218	0	1978
PCC 7806 ΔmcyB	ISMae4	98.84	1038	0	3861927	3862964	1038	1	0	1963
PCC 7806 ΔmcyB	ISMae4	98.71	1006	0	3324217	3325222	1	1006	0	1891
PCC 7806 ΔmcyB	ISMae4	99.67	903	1	4655582	4656483	316	1218	0	1758
PCC 7806 ΔmcyB	ISMae4	98.66	895	0	4726089	4726983	324	1218	0	1679
PCC 7806 ΔmcyB	ISMae4	98.98	788	0	3012957	3013744	1	788	0	1499
PCC 7806 ΔmcyB	ISMae4	98.83	769	0	3811201	3811969	450	1218	0	1453
PCC 7806 ΔmcyB	ISMae4	98.32	656	1	2501830	2502484	1	656	0	1205
PCC 7806 ΔmcyB	ISMae4	98.95	570	0	2502672	2503241	649	1218	0	1082
PCC 7806 ΔmcyB	ISMae4	99.41	507	0	3147652	3148158	566	1072	0	981
PCC 7806 ΔmcyB	ISMae4	90.24	830	3	4407971	4408797	389	1218	0	979
PCC 7806 ΔmcyB	ISMae4	98.69	457	0	3810557	3811013	1	457	0	858
PCC 7806 ΔmcyB	ISMae4	97.94	437	0	3013878	3014314	782	1218	0	795
PCC 7806 ΔmcyB	ISMae4	91.76	558	2	2890765	2891317	550	1	0	747
PCC 7806 ΔmcyB	ISMae4	99.4	332	0	4724578	4724909	1	332	1e-180	642
PCC 7806 ΔmcyB	ISMae4	99.31	289	0	2490634	2490922	1	289	7e-155	557
PCC 7806 ΔmcyB	ISMae4	98.03	304	0	3145462	3145765	1	304	3e-154	555
PCC 7806 ΔmcyB	ISMae4	98.27	289	0	4653641	4653929	1	289	9e-148	533
PCC 7806 ΔmcyB	ISMae4	98.56	277	0	3145953	3146229	297	573	6e-143	517
PCC 7806 ΔmcyB	ISMae4	98.64	220	0	3325409	3325628	999	1218	2e-111	412
PCC 7806 ΔmcyB	ISMae4	99.45	183	0	3860587	3860769	1218	1036	5e-94	355
PCC 7806 ΔmcyB	ISMae4	93.81	194	0	1452364	1452557	605	412	2e-74	289
PCC 7806 ΔmcyB	ISMae4	98.05	154	0	3148346	3148499	1065	1218	6e-72	281
PCC 7806 ΔmcyB	ISMae4	87.55	257	2	752601	752852	1218	962	3e-61	246
PCC 7806 ΔmcyB	ISMae4	92.57	175	0	1452565	1452739	177	3	1e-60	244
PCC 7806 ΔmcyB	ISMae4	97.12	139	0	4669073	4669211	1080	1218	1e-60	244
PCC 7806 ΔmcyB	ISMae4	91.24	194	1	1029879	1030071	1136	943	5e-60	242
PCC 7806 ΔmcyB	ISMae4	89.25	186	0	4637068	4637253	1031	1216	2e-50	210
PCC 7806 ΔmcyB	ISMae4	88.18	203	1	5081499	5081700	1016	1218	1e-48	204
PCC 7806 ΔmcyB	ISMae4	87	200	0	3216072	3216271	1008	1207	2e-44	190
PCC 7806 ΔmcyB	ISMae4	87.8	164	1	3724280	3724439	1218	1055	9e-37	165
PCC 7806 ΔmcyB	ISMae4	87.66	154	1	3076354	3076507	1	149	9e-34	155
PCC 7806 ΔmcyB	ISMae4	96.55	87	0	1922382	1922468	1	87	6e-32	149
PCC 7806 ΔmcyB	ISMae4	100	50	0	699077	699126	38	87	5e-17	99.6
PCC 7806 ΔmcyB	ISMae4	98	50	0	778526	778575	1169	1218	1e-14	91.7
PCC 7806 ΔmcyB	ISMae4	92.06	63	0	61522	61584	1217	1155	7e-13	85.7
PCC 7806 ΔmcyB	ISMae14	96.91	1326	1	4679557	4680881	41	1366	0	2296
PCC 7806 ΔmcyB	ISMae14	97.36	872	0	4568910	4569781	495	1366	0	1546
PCC 7806 ΔmcyB	ISMae14	97.41	270	0	4568453	4568722	233	502	1e-131	480
PCC 7806 ΔmcyB	ISMae14	94.58	203	1	4566387	4566588	41	243	1e-79	307
PCC 7806 ΔmcyB	ISMae18	98.98	1179	0	232913	234091	1	1179	0	2242
PCC 7806 ΔmcyB	ISMae18	98.98	1179	0	4724910	4726088	1179	1	0	2242
PCC 7806 ΔmcyB	ISMae18	98.98	1179	0	3837941	3839119	1	1179	0	2242
PCC 7806 ΔmcyB	ISMae18	98.98	1179	0	4596950	4598128	1	1179	0	2242
PCC 7806 ΔmcyB	ISMae18	98.9	1179	1	3459808	3460985	1179	1	0	2226
PCC 7806 ΔmcyB	ISMae18	98.9	1179	1	3801371	3802548	1	1179	0	2226
PCC 7806 ΔmcyB	ISMae18	99.36	157	0	1816682	1816838	1023	1179	2e-78	303
PCC 7806 ΔmcyB	ISMae27	99.39	1142	0	1513228	1514369	1142	1	0	2208
PCC 7806 ΔmcyB	ISMae27	99.21	1142	0	3478670	3479811	1	1142	0	2192
PCC 7806 ΔmcyB	ISMae27	99.59	727	0	3984011	3984737	727	1	0	1417
PCC 7806 ΔmcyB	ISMae27	92.45	159	0	2825143	2825301	1142	984	2e-53	220
PCC 7806 ΔmcyB	ISMae27	90.42	167	0	2827263	2827429	981	815	1e-48	204
PCC 7806 ΔmcyB	ISMae27	94.51	91	0	3707838	3707928	1135	1045	1e-29	141
PCC 7806 ΔmcyB	ISMae27	100	64	0	4134891	4134954	1079	1142	2e-25	127
PCC 7806 ΔmcyB	ISMae27	97.14	70	0	3012690	3012759	1135	1066	3e-24	123
PCC 7806 ΔmcyB	ISMae13	95.22	1319	1	1301139	1302457	1407	90	0	2107
PCC 7806 ΔmcyB	ISMae13	97.1	69	0	1302524	1302592	69	1	1e-23	121
PCC 7806 ΔmcyB	ISMae10	96.42	1228	1	2100487	2101714	1228	2	0	2077
PCC 7806 ΔmcyB	ISMae10	95.67	1086	1	4756959	4758044	2073	990	0	1774
PCC 7806 ΔmcyB	ISMae10	96.32	707	0	2099306	2100012	2073	1367	0	1195
PCC 7806 ΔmcyB	ISMae10	96.28	403	1	1927019	1927421	402	1	0	672
PCC 7806 ΔmcyB	ISMae10	96.24	372	0	2100012	2100383	1597	1226	9e-176	626
PCC 7806 ΔmcyB	ISMae10	95.6	250	2	2488400	2488649	248	1	2e-105	392
PCC 7806 ΔmcyB	ISMae10	95.74	188	0	589226	589413	1886	2073	3e-80	309
PCC 7806 ΔmcyB	ISMae10	96.82	157	0	1922221	1922377	2073	1917	6e-69	272
PCC 7806 ΔmcyB	ISMae10	94.83	116	0	4758041	4758156	966	851	4e-42	182
PCC 7806 ΔmcyB	ISMae10	98.7	77	0	585854	585930	1	77	9e-31	145
PCC 7806 ΔmcyB	ISMae10	94.12	85	0	2488237	2488321	2039	1955	5e-26	129
PCC 7806 ΔmcyB	ISMae41	94.48	1322	2	1769255	1770575	1	1321	0	2026
PCC 7806 ΔmcyB	ISMae41	94.4	1321	1	4795947	4797266	1	1321	0	2024
PCC 7806 ΔmcyB	ISMae41	94.22	1315	0	1336533	1337847	1321	7	0	2004
PCC 7806 ΔmcyB	ISMae41	93.57	1322	1	1563752	1565073	1321	1	0	1939
PCC 7806 ΔmcyB	ISMae41	92.92	974	1	853974	854947	349	1321	0	1376
PCC 7806 ΔmcyB	ISMae41	93.88	915	1	37092	38006	1321	408	0	1362
PCC 7806 ΔmcyB	ISMae41	95.48	354	0	853495	853848	1	354	3e-160	575
PCC 7806 ΔmcyB	ISMae22	97.36	1138	0	42114	43251	1	1138	0	2018
PCC 7806 ΔmcyB	ISMae22	97.36	1138	0	954707	955844	1	1138	0	2018
PCC 7806 ΔmcyB	ISMae22	97.36	1138	0	3808507	3809644	1138	1	0	2018
PCC 7806 ΔmcyB	ISMae22	97.36	1138	0	3412425	3413562	1	1138	0	2018
PCC 7806 ΔmcyB	ISMae22	97.36	1138	0	3458568	3459705	1	1138	0	2018
PCC 7806 ΔmcyB	ISMae22	97.36	1138	0	4720826	4721963	1	1138	0	2018
PCC 7806 ΔmcyB	ISMae22	97.36	1138	1	950570	951706	1138	1	0	2010
PCC 7806 ΔmcyB	ISMae22	97.19	1138	0	3525040	3526177	1138	1	0	2002
PCC 7806 ΔmcyB	ISMae22	96.84	1138	0	725380	726517	1	1138	0	1970
PCC 7806 ΔmcyB	ISMae22	96.75	1138	0	4683449	4684586	1138	1	0	1963
PCC 7806 ΔmcyB	ISMae22	96.66	1138	0	2491238	2492375	1	1138	0	1955
PCC 7806 ΔmcyB	ISMae22	96.66	1138	0	3833203	3834340	1	1138	0	1955
PCC 7806 ΔmcyB	ISMae22	97.36	1099	0	3867019	3868117	40	1138	0	1949
PCC 7806 ΔmcyB	ISMae22	97.53	1091	0	4403571	4404661	48	1138	0	1949
PCC 7806 ΔmcyB	ISMae22	97.44	1017	0	4601728	4602744	1138	122	0	1810
PCC 7806 ΔmcyB	ISMae22	97.17	1024	0	664596	665619	115	1138	0	1800
PCC 7806 ΔmcyB	ISMae22	97.04	981	0	4734462	4735442	981	1	0	1715
PCC 7806 ΔmcyB	ISMae22	97.85	791	1	887030	887819	1	791	0	1425
PCC 7806 ΔmcyB	ISMae22	96.19	709	0	3199726	3200434	1138	430	0	1191
PCC 7806 ΔmcyB	ISMae22	97.95	438	0	3202300	3202737	439	2	0	797
PCC 7806 ΔmcyB	ISMae22	96.5	200	0	890573	890772	798	997	7e-90	341
PCC 7806 ΔmcyB	ISMae22	96.97	165	0	4732875	4733039	1138	974	9e-74	287
PCC 7806 ΔmcyB	ISMae22	94.63	149	0	1585005	1585153	1138	990	5e-57	232
PCC 7806 ΔmcyB	ISMae22	96.9	129	0	4602932	4603060	129	1	1e-54	224
PCC 7806 ΔmcyB	ISMae22	91.96	112	0	2898963	2899074	1027	1138	1e-32	151
PCC 7806 ΔmcyB	ISMae22	100	53	0	663122	663174	71	123	7e-19	105
PCC 7806 ΔmcyB	ISMae22	100	45	0	662767	662811	1	45	4e-14	89.7
PCC 7806 ΔmcyB	ISMae22	92.06	63	0	92520	92582	1060	1122	7e-13	85.7
PCC 7806 ΔmcyB	ISMae11	92.37	1468	1	2599003	2600470	1467	1	0	2014
PCC 7806 ΔmcyB	ISMae11	91.76	1468	2	925221	926687	1	1467	0	1935
PCC 7806 ΔmcyB	ISMae11	91.03	78	0	4631834	4631911	1390	1467	5e-17	99.6
PCC 7806 ΔmcyB	ISMae24	98.34	1084	0	4128351	4129434	1084	1	0	2006
PCC 7806 ΔmcyB	ISMae24	98.34	1084	0	4133582	4134665	1	1084	0	2006
PCC 7806 ΔmcyB	ISMae24	98.06	1084	1	4445654	4446736	1084	1	0	1974
PCC 7806 ΔmcyB	ISMae24	98.06	1084	1	3348785	3349867	1084	1	0	1974
PCC 7806 ΔmcyB	ISMae39	98.17	1093	1	361670	362762	1	1092	0	2000
PCC 7806 ΔmcyB	ISMae39	97.8	1093	1	1021915	1023007	1	1092	0	1968
PCC 7806 ΔmcyB	ISMae39	97.89	997	1	955845	956841	996	1	0	1802
PCC 7806 ΔmcyB	ISMae39	94.79	1094	2	3366595	3367688	1092	1	0	1701
PCC 7806 ΔmcyB	ISMae39	93.33	1094	3	3351156	3352249	1	1091	0	1566
PCC 7806 ΔmcyB	ISMae39	93.28	1087	3	1100491	1101577	1	1084	0	1552
PCC 7806 ΔmcyB	ISMae39	98.96	772	1	3798162	3798933	1	771	0	1459
PCC 7806 ΔmcyB	ISMae39	91.38	1090	3	694582	695671	1087	1	0	1392
PCC 7806 ΔmcyB	ISMae39	99.05	422	1	3863194	3863615	1	421	0	797
PCC 7806 ΔmcyB	ISMae39	94.85	330	1	3800256	3800584	762	1091	3e-141	511
PCC 7806 ΔmcyB	ISMae39	89.74	419	1	3791332	3791750	561	978	3e-132	482
PCC 7806 ΔmcyB	ISMae39	92.63	312	0	3211201	3211512	778	1089	2e-118	436
PCC 7806 ΔmcyB	ISMae39	97.06	170	1	3246025	3246194	1	169	2e-74	289
PCC 7806 ΔmcyB	ISMae39	99.15	118	0	3866900	3867017	974	1091	3e-55	226
PCC 7806 ΔmcyB	ISMae39	94.33	141	0	733210	733350	911	771	3e-52	216
PCC 7806 ΔmcyB	ISMae39	90.68	161	0	3348545	3348705	1088	928	2e-47	200
PCC 7806 ΔmcyB	ISMae39	100	98	0	954609	954706	1092	995	1e-45	194
PCC 7806 ΔmcyB	ISMae39	89.02	173	0	4395218	4395390	917	745	4e-45	192
PCC 7806 ΔmcyB	ISMae39	90.2	153	1	1572466	1572618	941	1092	2e-40	176
PCC 7806 ΔmcyB	ISMae39	95.28	106	0	1530705	1530810	1092	987	2e-38	170
PCC 7806 ΔmcyB	ISMae39	94.37	71	0	3710930	3711000	1063	993	5e-20	109
PCC 7806 ΔmcyB	ISMae39	98.28	58	0	3629418	3629475	58	1	2e-19	107
PCC 7806 ΔmcyB	ISMae39	93.75	64	0	3211137	3211200	1	64	7e-16	95.6
PCC 7806 ΔmcyB	ISMae39	96.23	53	0	1384528	1384580	292	344	4e-14	89.7
PCC 7806 ΔmcyB	ISMae39	88.61	79	0	3678303	3678381	1012	1090	7e-13	85.7
PCC 7806 ΔmcyB	ISMae39	88.46	78	0	4107415	4107492	976	1053	3e-12	83.8
PCC 7806 ΔmcyB	ISMae37	95.08	1241	1	1493579	1494802	1245	5	0	2000
PCC 7806 ΔmcyB	ISMae37	96.53	979	1	3325932	3326908	267	1245	0	1665
PCC 7806 ΔmcyB	ISMae37	97.64	806	0	2058833	2059638	440	1245	0	1447
PCC 7806 ΔmcyB	ISMae37	94.12	919	2	1507115	1508014	327	1245	0	1411
PCC 7806 ΔmcyB	ISMae37	96.43	617	0	269976	270592	617	1	0	1049
PCC 7806 ΔmcyB	ISMae37	95.31	192	0	4187433	4187624	192	1	3e-80	309
PCC 7806 ΔmcyB	ISMae37	96.7	182	1	3749263	3749444	180	1	1e-79	307
PCC 7806 ΔmcyB	ISMae37	98.14	161	0	3324056	3324216	1	161	4e-76	295
PCC 7806 ΔmcyB	ISMae37	93.81	194	1	1310708	1310899	565	758	1e-72	283
PCC 7806 ΔmcyB	ISMae37	88.16	228	1	1311045	1311258	854	1081	3e-64	256
PCC 7806 ΔmcyB	ISMae37	98.28	116	0	3325629	3325744	159	274	1e-51	214
PCC 7806 ΔmcyB	ISMae37	97.35	113	0	1310593	1310705	1	113	2e-47	200
PCC 7806 ΔmcyB	ISMae37	94.49	127	0	2882866	2882992	1	127	3e-46	196
PCC 7806 ΔmcyB	ISMae37	90.91	110	0	607690	607799	951	1060	5e-29	139
PCC 7806 ΔmcyB	ISMae37	89.8	98	0	747130	747227	1140	1237	8e-22	115
PCC 7806 ΔmcyB	ISMae23	97.86	935	0	1289390	1290324	957	23	0	1695
PCC 7806 ΔmcyB	ISMae23	96.9	678	0	4736060	4736737	553	1230	0	1178
PCC 7806 ΔmcyB	ISMae23	97.15	456	1	1816846	1817301	431	882	0	799
PCC 7806 ΔmcyB	ISMae23	96.27	268	1	1818925	1819192	905	1167	3e-123	452
PCC 7806 ΔmcyB	ISMae23	99.05	211	0	1287761	1287971	1160	950	2e-108	402
PCC 7806 ΔmcyB	ISMae23	100	141	0	1104837	1104977	1230	1090	2e-71	280
PCC 7806 ΔmcyB	ISMae23	100	78	0	1287557	1287634	1230	1153	9e-34	155
PCC 7806 ΔmcyB	ISMae23	100	68	0	1819279	1819346	1163	1230	8e-28	135
PCC 7806 ΔmcyB	ISMae23	94.87	78	0	3009333	3009410	78	1	3e-24	123
PCC 7806 ΔmcyB	ISMae23	95.59	68	0	1143418	1143485	1230	1163	1e-20	111
PCC 7806 ΔmcyB	ISMae3	100	834	0	3987470	3988303	834	1	0	1653
PCC 7806 ΔmcyB	ISMae3	100	834	0	1329234	1330067	1	834	0	1653
PCC 7806 ΔmcyB	ISMae3	100	834	0	1624142	1624975	1	834	0	1653
PCC 7806 ΔmcyB	ISMae3	100	834	0	2164755	2165588	1	834	0	1653
PCC 7806 ΔmcyB	ISMae3	100	834	0	2396033	2396866	1	834	0	1653
PCC 7806 ΔmcyB	ISMae3	97.24	181	1	269791	269971	101	280	7e-81	311
PCC 7806 ΔmcyB	ISMae3	96.3	54	0	3346767	3346820	781	834	1e-14	91.7
PCC 7806 ΔmcyB	ISMae26	96.58	672	1	3395902	3396572	674	3	0	1142
PCC 7806 ΔmcyB	ISMae26	97.42	426	0	1099593	1100018	1030	605	0	757
PCC 7806 ΔmcyB	ISMae26	98.47	326	0	1100166	1100491	609	284	8e-170	607
PCC 7806 ΔmcyB	ISMae26	96.02	251	0	1800462	1800712	740	490	4e-113	418
PCC 7806 ΔmcyB	ISMae26	95.18	83	0	1800901	1800983	496	414	3e-27	133
PCC 7806 ΔmcyB	ISMae1	87.04	810	4	2807093	2807895	1314	506	0	749
PCC 7806 ΔmcyB	ISMae1	86.68	811	4	3358463	3359271	1314	506	0	720
PCC 7806 ΔmcyB	ISMae1	86.53	809	5	3562751	3563552	508	1314	0	708
PCC 7806 ΔmcyB	ISMae1	86.33	812	4	1394920	1395729	1314	506	0	700
PCC 7806 ΔmcyB	ISMae1	86.19	811	4	2014982	2015790	1314	506	0	688
PCC 7806 ΔmcyB	ISMae1	85.94	811	4	3942948	3943756	506	1314	0	672
PCC 7806 ΔmcyB	ISMae1	85.57	811	5	3345904	3346707	506	1314	0	648
PCC 7806 ΔmcyB	ISMae1	85.83	734	6	2026847	2027576	506	1237	1e-162	583
PCC 7806 ΔmcyB	ISMae1	86.2	355	2	2065741	2066094	859	506	2e-77	299
PCC 7806 ΔmcyB	ISMae1	86.35	359	3	453342	453699	958	1314	2e-77	299
PCC 7806 ΔmcyB	ISMae1	87.56	209	0	3345387	3345595	66	274	7e-50	208
PCC 7806 ΔmcyB	ISMae1	86.57	216	1	4132225	4132440	66	274	4e-48	202
PCC 7806 ΔmcyB	ISMae1	87.08	209	0	3453009	3453217	274	66	2e-47	200
PCC 7806 ΔmcyB	ISMae1	91.22	148	0	4240593	4240740	1167	1314	2e-44	190
PCC 7806 ΔmcyB	ISMae1	86.12	209	0	4636522	4636730	274	66	1e-42	184
PCC 7806 ΔmcyB	ISMae1	86.12	209	0	3185110	3185318	274	66	1e-42	184
PCC 7806 ΔmcyB	ISMae1	85.92	206	0	3070436	3070641	69	274	6e-41	178
PCC 7806 ΔmcyB	ISMae1	89.93	149	1	611210	611357	1166	1314	6e-38	168
PCC 7806 ΔmcyB	ISMae1	83.8	216	1	1314675	1314890	274	66	9e-34	155
PCC 7806 ΔmcyB	ISMae1	84.21	209	0	4653418	4653626	274	66	4e-33	153
PCC 7806 ΔmcyB	ISMae1	91.96	112	0	4732005	4732116	1203	1314	1e-32	151
PCC 7806 ΔmcyB	ISMae1	83.57	207	0	1059653	1059859	274	68	1e-29	141
PCC 7806 ΔmcyB	ISMae1	92.71	96	0	3708002	3708097	1314	1219	8e-28	135
PCC 7806 ΔmcyB	ISMae1	95.24	84	0	2027708	2027791	1231	1314	8e-28	135
PCC 7806 ΔmcyB	ISMae1	82.19	219	1	697496	697709	284	66	8e-25	125
PCC 7806 ΔmcyB	ISMae1	82.61	207	1	2797763	2797967	712	506	5e-23	119
PCC 7806 ΔmcyB	ISMae1	87.18	117	1	2212460	2212575	797	681	7e-19	105
PCC 7806 ΔmcyB	ISMae1	91.57	83	1	2797666	2797747	787	705	1e-17	101
PCC 7806 ΔmcyB	ISMae1	89.61	77	0	4801539	4801615	582	506	4e-14	89.7
PCC 7806 ΔmcyB	ISMae1	87.8	82	0	1910909	1910990	66	147	3e-12	83.8
PCC 7806 ΔmcyB	ISMae28	94.54	476	2	326320	326794	1593	1123	0	729
PCC 7806 ΔmcyB	ISMae28	93.06	216	1	326793	327008	257	43	6e-78	301
PCC 7806 ΔmcyB	ISMae28	97.25	109	0	2026641	2026749	1	109	4e-45	192
PCC 7806 ΔmcyB	ISMae16	88.36	636	1	2812706	2813340	1290	655	0	666
PCC 7806 ΔmcyB	ISCwa1	81.46	426	1	1557393	1557806	497	922	5e-57	232
PCC 7806 ΔmcyB	ISCwa1	81.21	346	0	3617580	3617925	510	165	2e-38	170
PCC 7806 ΔmcyB	ISMae17	92.06	126	0	2928505	2928630	776	901	2e-38	170
PCC 7806 ΔmcyB	ISMae17	92.31	78	0	1002828	1002905	78	1	2e-19	107
PCC 7806 ΔmcyB	ISMae15	96.19	105	1	4100353	4100456	171	275	6e-38	168
PCC 7806 ΔmcyB	ISMae15	93.75	112	0	2851883	2851994	281	170	2e-37	167
PCC 7806 ΔmcyB	ISMae15	94.34	106	0	131560	131665	170	275	4e-36	163
PCC 7806 ΔmcyB	ISMae15	94.34	106	0	1104998	1105103	275	170	4e-36	163
PCC 7806 ΔmcyB	ISMae15	94.29	105	0	3353294	3353398	171	275	1e-35	161
PCC 7806 ΔmcyB	ISMae15	95.74	94	0	3380212	3380305	264	171	9e-34	155
PCC 7806 ΔmcyB	ISMae15	87.58	153	1	2011187	2011338	1186	1338	9e-31	145
PCC 7806 ΔmcyB	ISMae15	95.29	85	0	4353824	4353908	88	172	2e-28	137
PCC 7806 ΔmcyB	ISMae15	97.4	77	0	1318567	1318643	172	96	2e-28	137
PCC 7806 ΔmcyB	ISMae15	96.43	84	1	346371	346453	172	89	8e-28	135
PCC 7806 ΔmcyB	ISMae15	94.25	87	0	38191	38277	87	1	3e-27	133
PCC 7806 ΔmcyB	ISMae15	91.51	106	1	1412514	1412619	171	275	1e-26	131
PCC 7806 ΔmcyB	ISMae15	90.48	105	1	3402800	3402898	275	171	1e-26	131
PCC 7806 ΔmcyB	ISMae15	95.06	81	0	3234268	3234348	92	172	5e-26	129
PCC 7806 ΔmcyB	ISMae15	89.62	106	1	544448	544547	171	276	8e-25	125
PCC 7806 ΔmcyB	ISMae15	94.12	85	1	3544854	3544937	88	172	1e-23	121
PCC 7806 ΔmcyB	ISMae15	98.46	65	0	4766099	4766163	88	152	1e-23	121
PCC 7806 ΔmcyB	ISMae15	86.92	107	1	1295947	1296039	276	170	5e-23	119
PCC 7806 ΔmcyB	ISMae15	88.57	105	1	1548274	1548371	171	275	2e-22	117
PCC 7806 ΔmcyB	ISMae15	87.5	112	1	921756	921860	281	170	8e-22	115
PCC 7806 ΔmcyB	ISMae15	85.71	112	1	5068150	5068248	280	169	1e-20	111
PCC 7806 ΔmcyB	ISMae15	85.71	112	1	4753587	4753685	280	169	1e-20	111
PCC 7806 ΔmcyB	ISMae15	85.71	112	1	4719379	4719477	280	169	1e-20	111
PCC 7806 ΔmcyB	ISMae15	85.71	112	1	506123	506221	169	280	1e-20	111
PCC 7806 ΔmcyB	ISMae15	85.71	112	1	587116	587214	169	280	1e-20	111
PCC 7806 ΔmcyB	ISMae15	85.71	112	1	4156777	4156875	280	169	1e-20	111
PCC 7806 ΔmcyB	ISMae15	85.71	112	1	1167125	1167223	169	280	1e-20	111
PCC 7806 ΔmcyB	ISMae15	85.71	112	1	3614139	3614237	280	169	1e-20	111
PCC 7806 ΔmcyB	ISMae15	85.71	112	1	1531589	1531687	169	280	1e-20	111
PCC 7806 ΔmcyB	ISMae15	85.71	112	1	1687120	1687218	169	280	1e-20	111
PCC 7806 ΔmcyB	ISMae15	85.71	112	1	3379506	3379604	280	169	1e-20	111
PCC 7806 ΔmcyB	ISMae15	85.71	112	1	2805022	2805120	280	169	1e-20	111
PCC 7806 ΔmcyB	ISMae15	85.71	112	1	2300996	2301094	169	280	1e-20	111
PCC 7806 ΔmcyB	ISMae15	85.71	112	1	2662681	2662779	169	280	1e-20	111
PCC 7806 ΔmcyB	ISMae15	85.71	112	1	2420222	2420320	280	169	1e-20	111
PCC 7806 ΔmcyB	ISMae15	85.71	112	1	2380558	2380656	280	169	1e-20	111
PCC 7806 ΔmcyB	ISMae15	85.71	112	1	2204213	2204311	280	169	1e-20	111
PCC 7806 ΔmcyB	ISMae15	85.71	112	1	3126896	3126994	169	280	1e-20	111
PCC 7806 ΔmcyB	ISMae15	85.71	112	1	3296962	3297060	169	280	1e-20	111
PCC 7806 ΔmcyB	ISMae15	85.71	112	1	3432038	3432136	169	280	1e-20	111
PCC 7806 ΔmcyB	ISMae15	85.71	112	1	3549070	3549168	169	280	1e-20	111
PCC 7806 ΔmcyB	ISMae15	85.71	112	1	4092683	4092781	169	280	1e-20	111
PCC 7806 ΔmcyB	ISMae15	85.71	112	1	741198	741296	280	169	1e-20	111
PCC 7806 ΔmcyB	ISMae15	85.71	112	1	598663	598761	280	169	1e-20	111
PCC 7806 ΔmcyB	ISMae15	85.71	112	1	476965	477063	280	169	1e-20	111
PCC 7806 ΔmcyB	ISMae15	85.71	112	1	4793817	4793915	169	280	1e-20	111
PCC 7806 ΔmcyB	ISMae15	85.71	112	1	4959222	4959320	169	280	1e-20	111
PCC 7806 ΔmcyB	ISMae15	85.71	112	1	4961455	4961553	169	280	1e-20	111
PCC 7806 ΔmcyB	ISMae15	89.89	89	1	3781738	3781819	257	169	5e-20	109
PCC 7806 ΔmcyB	ISMae15	87.74	106	0	2796130	2796235	170	275	2e-19	107
PCC 7806 ΔmcyB	ISMae15	100	52	0	1992542	1992593	275	224	3e-18	103
PCC 7806 ΔmcyB	ISMae15	98.15	54	0	662807	662860	169	222	5e-17	99.6
PCC 7806 ΔmcyB	ISMae15	90.7	86	1	1331355	1331439	275	190	5e-17	99.6
PCC 7806 ΔmcyB	ISMae15	100	48	0	2971858	2971905	88	135	7e-16	95.6
PCC 7806 ΔmcyB	ISMae15	93.85	65	1	2127363	2127426	152	88	4e-14	89.7
PCC 7806 ΔmcyB	ISMae15	92.31	65	0	5041425	5041489	88	152	4e-14	89.7
PCC 7806 ΔmcyB	ISMae15	100	45	0	3777368	3777412	215	171	4e-14	89.7
PCC 7806 ΔmcyB	ISMae15	97.87	47	0	1949368	1949414	134	88	7e-13	85.7
PCC 7806 ΔmcyB	ISMae15	92.06	63	0	459848	459910	233	171	7e-13	85.7
PCC 7806 ΔmcyB	ISMae15	87.5	88	1	3791847	3791934	87	1	4e-11	79.8
PCC 7806 ΔmcyB	ISMae15	97.73	44	0	3148591	3148634	232	275	4e-11	79.8
PCC 7806 ΔmcyB	ISMae43	97.37	76	0	288058	288133	1187	1262	8e-28	135
PCC 7806 ΔmcyB	ISCysp15	81.52	184	0	3476399	3476582	167	350	7e-16	95.6
PCC 7806 ΔmcyB	ISMae25	87.95	83	0	4941797	4941879	126	44	7e-13	85.7
PCC 7806 ΔmcyB	ISMae25	87.8	82	0	4150533	4150614	124	43	3e-12	83.8
PCC 7806 ΔmcyB	IS1634	100	1746	0	3975626	3977371	1746	1	0	3149.97
PCC 7806 ΔmcyB	IS1634	100	1746	0	1459110	1460855	1	1746	0	3149.97
PCC 7806 ΔmcyB	IS1634	100	1746	0	3469142	3470887	1746	1	0	3149.97
PCC 7806 ΔmcyB	IS1634	100	1746	0	1849662	1851407	1	1746	0	3149.97
PCC 7806 ΔmcyB	IS1634	100	1746	0	2414320	2416065	1	1746	0	3149.97
PCC 7806 ΔmcyB	IS1634	100	1746	0	2430894	2432639	1746	1	0	3149.97
PCC 7806 ΔmcyB	IS1634	100	1746	0	2302265	2304010	1746	1	0	3149.97
PCC 7806 ΔmcyB	IS1634	100	1746	0	3213717	3215462	1	1746	0	3149.97
PCC 7806 ΔmcyB	IS1634	100	1746	0	3864096	3865841	1	1746	0	3149.97
PCC 7806 ΔmcyB	IS1634	100	1746	0	4688259	4690004	1	1746	0	3149.97
PCC 7806 ΔmcyB	IS1634	98.97	1728	0	3436925	3438670	1	1746	0	3068.82
PCC 7806 ΔmcyB	IS1634	97.42	1701	0	2825446	2827191	1	1746	0	2947.09
PCC 7806 ΔmcyB	IS1634	97.19	1697	0	263444	265189	1	1746	0	2929.06
PCC 7806 ΔmcyB	IS1634	97.12	1621	1	795051	796718	78	1746	0	2791.1
PCC 7806 ΔmcyB	IS1634	96.99	1030	0	2201140	2202201	1746	685	0	1772.19
PCC 7806 ΔmcyB	IS1634	96.87	805	2	232083	232913	1	829	0	1379.96
PCC 7806 ΔmcyB	IS1634	97.55	597	0	2204498	2205109	690	79	0	1037.32
PCC 7806 ΔmcyB	IS1634	96.34	500	2	2184022	2184538	1746	1228	0	848.87
PCC 7806 ΔmcyB	IS1634	93.42	454	1	4472490	4472975	1746	1262	0	729.85
PCC 7806 ΔmcyB	IS1634	96.87	402	1	2184540	2184953	415	1	0	687.47
PCC 7806 ΔmcyB	tnpA	100	444	0	16054	16497	1	444	0	801.98
PCC 7806 ΔmcyB	tnpA	100	444	0	60345	60788	1	444	0	801.98
PCC 7806 ΔmcyB	tnpA	100	444	0	4668584	4669027	444	1	0	801.98
PCC 7806 ΔmcyB	tnpA	100	444	0	4048074	4048517	444	1	0	801.98
PCC 7806 ΔmcyB	tnpA	100	444	0	3806814	3807257	444	1	0	801.98
PCC 7806 ΔmcyB	tnpA	100	444	0	3476620	3477063	444	1	0	801.98
PCC 7806 ΔmcyB	tnpA	100	444	0	3426229	3426672	444	1	0	801.98
PCC 7806 ΔmcyB	tnpA	100	444	0	2648533	2648976	444	1	0	801.98
PCC 7806 ΔmcyB	tnpA	100	444	0	3027533	3027976	1	444	0	801.98
PCC 7806 ΔmcyB	tnpA	100	444	0	3609705	3610148	1	444	0	801.98
PCC 7806 ΔmcyB	tnpA	100	444	0	1139505	1139948	444	1	0	801.98
PCC 7806 ΔmcyB	tnpA	100	444	0	746641	747084	444	1	0	801.98
PCC 7806 ΔmcyB	tnpA	100	444	0	635258	635701	444	1	0	801.98
PCC 7806 ΔmcyB	tnpA	100	444	0	81546	81989	444	1	0	801.98

## Sheet: Table S6
Transposon Type	Wildtype BLASTn hits	ΔmcyB BLASTn hits	IS Family
ISMae2	23	24	ISNCY
ISMae20	2	2	IS607
ISMae6	9	9	IS5
ISMae7	34	34	IS4
ISMae8	22	22	ISAs1
ISMae36	72	73	ISL3
ISMae42	4	4	ISKra4
ISMae4	42	42	IS5
ISMae14	4	4	IS200/IS605
ISMae18	7	7	ISKra4
ISMae27	8	8	IS630
ISMae13	2	2	IS200/IS605
ISMae10	11	11	IS1634
ISMae41	7	7	IS200/IS605
ISMae22	28	28	IS630
ISMae11	3	3	IS200/IS605
ISMae24	4	4	IS630
ISMae39	26	26	IS30
ISMae37	15	15	ISL3
ISMae23	10	10	IS630
ISMae3	8	7	IS1
ISMae26	5	5	IS630
ISMae1	30	30	ISNCY
ISMae28	3	3	ISAzo13
ISMae16	1	1	IS200/IS605
ISCwa1	2	2	IS1634
ISMae17	2	2	IS607
ISMae15	60	61	IS200/IS605
ISMich1	7	7	IS5
ISMae43	1	1	ISKra4
ISCysp18	1	1	IS5
ISmae25	2	2	IS630
IS1634	18	20	IS1634
TnpA	16	14	IS200/IS605
Total hits	489	491

## Sheet: Table S7
Locations of IS200/605 (tnpA) genes in the ΔmcyB genome
tnpA #	Coordinates
1	16054-16497
2	60345-60788
3	81546-81989
4	635258-635701
5	746641-747084
6	1139505-1139948
7	2648533-2648976
8	3027533-3027976
9	3426229-3426672
10	3476620-3477063
11	3609705-3610148
12	3806814-3807257
13	4048074-4048517
14	4668584-4669027

## Sheet: Table S8
Locations of IS200/605 (tnpA) genes in the PCC 7806 wildtype genome
tnpA #	Coordinates
1	16054-16497
2	60345-60788
3	634824-635267
4	746207-746650
5	1139265-1139708
6	1870927-1871370
7	2307734-2308177
8	2998748-2999191
9	3619258-3619701
10	3857127-3857570
11	4054236-4054679
12	4187315-4187758
13	4237706-4238149
14	4455632-4456075
15	4635847-4636290
16	5012348-5012791

## Sheet: Table S9
The amount (#) and coordinates of identical 737-bp long IS1-family transposases in the ΔmcyB genome
IS1 family transposase	IS1-transposase coordinates	Genes Flanking IS1 transposase
1	1329308..1330044	hypothetical protein, transcriptional regulator
2	1624216..1624952	calx-beta domain protein, VWA domain-containing protein
3	2164829..2165565	hypothetical protein, hypothetical protein
4	2396107..2396843	hypothetical protein, serine/theronine-protein kinase
5	3987493..3988229	hypothetical protein, DNA sulfur modification protein DndB

## Sheet: Table S10
The amount (#) and coordinates of identical 737-bp long IS1-family transposases in the wildype 7806 genome
IS1 transposases # (arbitrary)	Coordinates for IS1 transposases	Genes flanking IS1 transposases
1	1329068..1329804	hypothetical protein, transcriptional regulator
2	1623781..1624517	calx-beta domain protein , VWA domain-containing protein
3	2394038..2394774	hypothetical protein, serine/threonine-protein kinase
4	2713492..2714228	Efflux RND transporter, tetratricopeptide repeat protein
5	3679546..3680282	DNA sulfur modification protein DndB, hypothetical protein
6	4450696..4451432	MBL fold, Hypothetical protein

[truncated: 13 more sheets: Table S11, Table S12, Table S13, Table S14, Table S15, Table S16, Table S17, Table S18, Table S19, Table S20, Table S21, Table S22, Table S23]
